# Supplementary material for: Analysis of drought-responsive signalling network in two contrasting rice cultivars using transcriptome-based approach
Source: Sci Rep. 2017 Feb 9;7:42131. doi: 10.1038/srep42131 (PMC5299611; doi:10.1038/srep42131)
Supplement: Supplementary Data 1 [file srep42131-s2.xls]

## Sheet: Control_pathways_significant
Differentially expressed Genes enriched for pathways under control conditions (control DD vs control IR20 , p<0.1 , Fisher Exact)
ID	Name of pathway	P-value	Matches(Transcript ID)
LEUCOANTHOCYANIDIN-SYN	Leucoanthocyanidins (flavan-3,4-diols) Biosynthesis	0.00168473	LOC_Os01g44260.1, LOC_Os04g56700.1
PWY-5152	leucodelphinidin biosynthesis	0.00168473	LOC_Os01g44260.1, LOC_Os04g56700.1
PWY1F-823	leucopelargonidin and leucocyanidin biosynthesis	0.00168473	LOC_Os01g44260.1, LOC_Os04g56700.1
PWY-621	sucrose degradation III	0.00784421	LOC_Os02g33110.1, LOC_Os05g44760.1, LOC_Os07g42490.1, LOC_Os08g13930.1
SUCROSE-DEG	Sucrose Degradation	0.0100183	LOC_Os02g33110.1, LOC_Os02g35170.1, LOC_Os04g40190.1, LOC_Os05g44760.1, LOC_Os07g42490.1, LOC_Os07g49120.1, LOC_Os08g13930.1, LOC_Os11g10510.1, LOC_Os12g16010.1
PWY-5082	methionine degradation III	0.0135773	LOC_Os02g35170.1, LOC_Os07g49120.1, LOC_Os11g10510.1, LOC_Os12g16010.1
METHIONINE-DEG	Methionine Degradation	0.0153392	LOC_Os02g35170.1, LOC_Os07g49120.1, LOC_Os11g10510.1, LOC_Os12g16010.1
PHENYLALANINE-DEG	Phenylalanine Degradation	0.0192831	LOC_Os02g35170.1, LOC_Os07g49120.1, LOC_Os11g10510.1, LOC_Os12g16010.1
PWY-5079	phenylalanine degradation III	0.0192831	LOC_Os02g35170.1, LOC_Os07g49120.1, LOC_Os11g10510.1, LOC_Os12g16010.1
P127-PWY	ethanol fermentation to acetate	0.0226206	LOC_Os02g35170.1, LOC_Os07g49120.1, LOC_Os11g10510.1, LOC_Os12g16010.1
Fermentation	Fermentation	0.0285142	LOC_Os02g35170.1, LOC_Os06g23870.1, LOC_Os07g49120.1, LOC_Os11g10510.1, LOC_Os12g16010.1
FLAVONOID-SYN	Flavonoids Biosynthesis	0.0298517	LOC_Os01g27490.1, LOC_Os01g44260.1, LOC_Os04g56700.1
PWY66-21	oxidative ethanol degradation I	0.0317212	LOC_Os02g35170.1, LOC_Os07g49120.1, LOC_Os11g10510.1, LOC_Os12g16010.1
PWY-3801	sucrose degradation to ethanol and lactate (anaerobic)	0.0412182	LOC_Os02g35170.1, LOC_Os04g40190.1, LOC_Os07g42490.1, LOC_Os07g49120.1, LOC_Os08g13930.1, LOC_Os11g10510.1, LOC_Os12g16010.1
Ethanol-Degradation	Ethanol Degradation	0.0444408	LOC_Os02g35170.1, LOC_Os07g49120.1, LOC_Os11g10510.1, LOC_Os12g16010.1
PHENYLPROPANOID-SYN	Phenylpropanoid Derivatives Biosynthesis	0.0480125	LOC_Os01g27490.1, LOC_Os01g44260.1, LOC_Os02g41670.1, LOC_Os04g56700.1
FERMENTATION-PWY	mixed acid fermentation	0.0498572	LOC_Os02g35170.1, LOC_Os07g49120.1, LOC_Os11g10510.1, LOC_Os12g16010.1
Alcohol-Degradation	Alcohols Degradation	0.0660177	LOC_Os02g35170.1, LOC_Os07g49120.1, LOC_Os11g10510.1, LOC_Os12g16010.1
PWY-5059	pinobanksin biosynthesis	0.0667999	LOC_Os04g56700.1
PRPP-Biosynthesis	PRPP Biosynthesis	0.0667999	LOC_Os06g41360.1
PWY0-662	PRPP biosynthesis I	0.0667999	LOC_Os06g41360.1
SUCSYN-PWY	sucrose biosynthesis	0.0670892	LOC_Os07g42490.1, LOC_Os08g13930.1
PWY-5125	anthocyanin biosynthesis (pelargonidin 3-O-glucoside, cyanidin 3-O-glucoside)	0.0828056	LOC_Os01g27490.1
GLYCOGEN-BIOSYN	Glucogen and Starch Biosynthesis	0.092226	LOC_Os06g04200.1, LOC_Os08g09230.1
PWY-622	starch biosynthesis	0.092226	LOC_Os06g04200.1, LOC_Os08g09230.1

## Sheet: DD_pathways_up
Upregulated Genes enriched for pathways in DD (p<0.1 , Fisher Exact) after 3 hrs stress.
ID	Name of pathway	P-value	Matches(Transcript ID)
DITERPENOIDS	Diterpenoids Biosynthesis	0.000388486	LOC_Os02g36140.1, LOC_Os04g09900.1, LOC_Os04g10010.1, LOC_Os04g10060.1, LOC_Os04g10160.1, LOC_Os12g30824.1
TERPENOIDS	Terpenoids Biosynthesis	0.000388486	LOC_Os02g36140.1, LOC_Os04g09900.1, LOC_Os04g10010.1, LOC_Os04g10060.1, LOC_Os04g10160.1, LOC_Os12g30824.1
Amino-Acid-Degradation	Amino Acids Degradation	0.000600067	LOC_Os01g02020.1, LOC_Os01g16350.1, LOC_Os01g40860.1, LOC_Os01g61410.1, LOC_Os01g65090.1, LOC_Os01g70090.1, LOC_Os01g73970.1, LOC_Os02g07160.1, LOC_Os02g07760.1, LOC_Os02g10310.1, LOC_Os02g17390.1, LOC_Os02g43720.1, LOC_Os02g49720.1, LOC_Os02g54254.1, LOC_Os02g56850.1, LOC_Os03g12890.1, LOC_Os03g12940.1, LOC_Os03g13300.1, LOC_Os03g21960.1, LOC_Os03g44150.1, LOC_Os03g51080.1, LOC_Os03g53750.1, LOC…
PWY-5337	stachyose biosynthesis	0.000709783	LOC_Os01g07530.1, LOC_Os03g20120.1, LOC_Os07g10840.1, LOC_Os07g48830.1
TERPENOID-PHYTOALEXINS	Terpenoid Phytoalexins Biosynthesis	0.0010048	LOC_Os02g36140.1, LOC_Os04g09900.1, LOC_Os04g10010.1, LOC_Os04g10060.1, LOC_Os04g10160.1, LOC_Os12g30824.1
FATTY-ACID-DERIVATIVE-SYN	Fatty Acid Derivatives Biosynthesis	0.00129934	LOC_Os01g40070.1, LOC_Os02g10120.1, LOC_Os03g49380.1, LOC_Os03g50030.1, LOC_Os03g52860.1, LOC_Os03g55800.1, LOC_Os04g37430.1, LOC_Os04g57490.1, LOC_Os06g11210.1, LOC_Os06g11240.1, LOC_Os06g11290.1, LOC_Os08g01920.1, LOC_Os08g39840.1, LOC_Os08g39850.1, LOC_Os12g26290.1
Jasmonates-Biosynthesis	Jasmonates Biosynthesis	0.00129934	LOC_Os01g40070.1, LOC_Os02g10120.1, LOC_Os03g49380.1, LOC_Os03g50030.1, LOC_Os03g52860.1, LOC_Os03g55800.1, LOC_Os04g37430.1, LOC_Os04g57490.1, LOC_Os06g11210.1, LOC_Os06g11240.1, LOC_Os06g11290.1, LOC_Os08g01920.1, LOC_Os08g39840.1, LOC_Os08g39850.1, LOC_Os12g26290.1
PWY-735	jasmonic acid biosynthesis	0.00129934	LOC_Os01g40070.1, LOC_Os02g10120.1, LOC_Os03g49380.1, LOC_Os03g50030.1, LOC_Os03g52860.1, LOC_Os03g55800.1, LOC_Os04g37430.1, LOC_Os04g57490.1, LOC_Os06g11210.1, LOC_Os06g11240.1, LOC_Os06g11290.1, LOC_Os08g01920.1, LOC_Os08g39840.1, LOC_Os08g39850.1, LOC_Os12g26290.1
TRPSYN-PWY-1	tryptophan biosynthesis	0.00154001	LOC_Os02g16630.1, LOC_Os03g03450.1, LOC_Os03g15780.1, LOC_Os03g50880.1, LOC_Os04g38950.1, LOC_Os06g42560.1, LOC_Os07g08430.1, LOC_Os08g04180.1, LOC_Os09g08130.1
TRYPTOPHAN-BIOSYNTHESIS	Tryptophan Biosynthesis	0.00154001	LOC_Os02g16630.1, LOC_Os03g03450.1, LOC_Os03g15780.1, LOC_Os03g50880.1, LOC_Os04g38950.1, LOC_Os06g42560.1, LOC_Os07g08430.1, LOC_Os08g04180.1, LOC_Os09g08130.1
Degradation	Degradation/Utilization/Assimilation	0.00154179	LOC_Os01g02020.1, LOC_Os01g03710.1, LOC_Os01g06660.1, LOC_Os01g07760.1, LOC_Os01g09570.1, LOC_Os01g11650.1, LOC_Os01g15000.1, LOC_Os01g15830.1, LOC_Os01g16350.1, LOC_Os01g16714.1, LOC_Os01g20980.1, LOC_Os01g22352.1, LOC_Os01g23580.1, LOC_Os01g27750.1, LOC_Os01g33784.1, LOC_Os01g40070.1, LOC_Os01g40860.1, LOC_Os01g42850.1, LOC_Os01g46240.1, LOC_Os01g46290.1, LOC_Os01g47690.1, LOC_Os01g48960.1, LOC…
PWY4KF-48	momilactone biosynthesis	0.00308771	LOC_Os04g09900.1, LOC_Os04g10010.1, LOC_Os04g10060.1, LOC_Os04g10160.1
IND-AMINO-ACID-SYN	Individual Amino Acids Biosynthesis	0.0047446	LOC_Os01g06660.1, LOC_Os01g12710.1, LOC_Os01g16900.1, LOC_Os01g18860.1, LOC_Os01g40860.1, LOC_Os01g48960.1, LOC_Os01g52260.1, LOC_Os01g55870.1, LOC_Os01g56610.1, LOC_Os01g62900.1, LOC_Os01g65090.1, LOC_Os01g65410.1, LOC_Os01g68320.1, LOC_Os02g07760.1, LOC_Os02g12900.1, LOC_Os02g16630.1, LOC_Os02g17390.1, LOC_Os02g38920.1, LOC_Os02g47780.1, LOC_Os02g49720.1, LOC_Os02g50240.1, LOC_Os03g03450.1, LOC…
Amino-Acid-Biosynthesis	Amino Acids Biosynthesis	0.00517244	LOC_Os01g06660.1, LOC_Os01g12710.1, LOC_Os01g16900.1, LOC_Os01g18860.1, LOC_Os01g40860.1, LOC_Os01g48960.1, LOC_Os01g52260.1, LOC_Os01g55870.1, LOC_Os01g56610.1, LOC_Os01g62900.1, LOC_Os01g65090.1, LOC_Os01g65410.1, LOC_Os01g68320.1, LOC_Os02g07760.1, LOC_Os02g12900.1, LOC_Os02g16630.1, LOC_Os02g17390.1, LOC_Os02g38920.1, LOC_Os02g47780.1, LOC_Os02g49720.1, LOC_Os02g50240.1, LOC_Os03g03450.1, LOC…
PWY-5410	13-LOX and 13-HPL pathway	0.0058187	LOC_Os02g10120.1, LOC_Os03g49380.1, LOC_Os03g52860.1, LOC_Os04g37430.1, LOC_Os08g39840.1, LOC_Os08g39850.1, LOC_Os12g26290.1
Divinyl-Ether-Biosynthesis	Divinyl Ether Biosynthesis	0.0058187	LOC_Os02g10120.1, LOC_Os03g49380.1, LOC_Os03g52860.1, LOC_Os04g37430.1, LOC_Os08g39840.1, LOC_Os08g39850.1, LOC_Os12g26290.1
PWY-5409	divinyl ether biosynthesis II (13-LOX)	0.0058187	LOC_Os02g10120.1, LOC_Os03g49380.1, LOC_Os03g52860.1, LOC_Os04g37430.1, LOC_Os08g39840.1, LOC_Os08g39850.1, LOC_Os12g26290.1
PHYTOALEXIN-SYN	Phytoalexins Biosynthesis	0.0058187	LOC_Os02g36140.1, LOC_Os04g09900.1, LOC_Os04g10010.1, LOC_Os04g10060.1, LOC_Os04g10160.1, LOC_Os06g27770.1, LOC_Os12g30824.1
PWY-3941	&beta;-alanine biosynthesis II	0.0071059	LOC_Os02g17390.1, LOC_Os05g03480.1, LOC_Os05g07090.1, LOC_Os05g46480.1, LOC_Os06g01390.1, LOC_Os06g24704.1
GLUTAMATE-DEG	Glutamate Degradation	0.00753227	LOC_Os01g02020.1, LOC_Os01g70090.1, LOC_Os02g17390.1, LOC_Os02g43720.1, LOC_Os03g13300.1, LOC_Os03g21960.1, LOC_Os03g44150.1, LOC_Os03g51080.1, LOC_Os03g53750.1, LOC_Os08g36320.1
AMINE-DEG	Amines and Polyamines Degradation	0.00891257	LOC_Os01g06660.1, LOC_Os03g13300.1, LOC_Os03g21960.1, LOC_Os03g44150.1, LOC_Os03g51080.1, LOC_Os08g36320.1, LOC_Os11g08300.1
CITRULBIO-PWY	citrulline biosynthesis	0.00983235	LOC_Os01g12710.1, LOC_Os01g62900.1, LOC_Os03g44150.1, LOC_Os04g01590.1, LOC_Os04g39020.1, LOC_Os05g38150.1, LOC_Os09g26880.1, LOC_Os10g40360.1
FAO-PWY	fatty acid &beta;-oxidation I	0.0100478	LOC_Os01g70090.1, LOC_Os02g17390.1, LOC_Os02g43720.1, LOC_Os05g03480.1, LOC_Os05g07090.1, LOC_Os05g25310.1, LOC_Os05g46480.1, LOC_Os06g01390.1, LOC_Os06g24704.1, LOC_Os08g15230.1
Fatty-Acid-Degradation	Fatty Acids Degradation	0.0100478	LOC_Os01g70090.1, LOC_Os02g17390.1, LOC_Os02g43720.1, LOC_Os05g03480.1, LOC_Os05g07090.1, LOC_Os05g25310.1, LOC_Os05g46480.1, LOC_Os06g01390.1, LOC_Os06g24704.1, LOC_Os08g15230.1
GLUTAMATE-SYN	Glutamate Biosynthesis	0.0101402	LOC_Os01g40860.1, LOC_Os01g48960.1, LOC_Os02g07760.1, LOC_Os02g49720.1, LOC_Os03g44150.1, LOC_Os04g01590.1, LOC_Os04g39020.1, LOC_Os04g53210.1, LOC_Os09g26880.1
ARGASEDEG-PWY	arginine degradation I (arginase pathway)	0.0130606	LOC_Os01g40860.1, LOC_Os02g07760.1, LOC_Os02g49720.1, LOC_Os03g44150.1, LOC_Os04g01590.1, LOC_Os04g39020.1, LOC_Os09g26880.1
PROLINE-SYN	Proline Biosynthesis	0.013665	LOC_Os01g12710.1, LOC_Os01g62900.1, LOC_Os03g44150.1, LOC_Os04g01590.1, LOC_Os04g39020.1, LOC_Os05g38150.1, LOC_Os09g26880.1, LOC_Os11g44860.1
4-Aminobutyraye-Degradation	4-Aminobutyrate Degradation	0.0141562	LOC_Os03g13300.1, LOC_Os03g21960.1, LOC_Os03g44150.1, LOC_Os03g51080.1, LOC_Os08g36320.1
GLUDEG-I-PWY	glutamate degradation III	0.0141562	LOC_Os03g13300.1, LOC_Os03g21960.1, LOC_Os03g44150.1, LOC_Os03g51080.1, LOC_Os08g36320.1
Fatty-Acid-and-Lipid-Degradation	Fatty Acid and Lipids Degradation	0.0145379	LOC_Os01g07760.1, LOC_Os01g11650.1, LOC_Os01g15000.1, LOC_Os01g33784.1, LOC_Os01g40070.1, LOC_Os01g46240.1, LOC_Os01g46290.1, LOC_Os01g70090.1, LOC_Os01g71010.1, LOC_Os02g15230.1, LOC_Os02g17390.1, LOC_Os02g28040.1, LOC_Os02g43720.1, LOC_Os02g52830.1, LOC_Os03g36650.1, LOC_Os03g50030.1, LOC_Os03g61540.1, LOC_Os04g10160.1, LOC_Os04g14790.1, LOC_Os04g55410.1, LOC_Os04g57490.1, LOC_Os05g03480.1, LOC…
PPGPPMET-PWY	ppGpp biosynthesis	0.0153147	LOC_Os07g42160.1, LOC_Os08g35620.1, LOC_Os09g27050.1
TYROSINE-DEG	Tyrosine Degradation	0.0172518	LOC_Os01g65090.1, LOC_Os02g07160.1, LOC_Os02g10310.1, LOC_Os06g01360.1, LOC_Os06g23684.1, LOC_Os11g35040.1
TYRFUMCAT-PWY	tyrosine degradation I	0.0172518	LOC_Os01g65090.1, LOC_Os02g07160.1, LOC_Os02g10310.1, LOC_Os06g01360.1, LOC_Os06g23684.1, LOC_Os11g35040.1
PROPFERM-PWY	D-lactate fermentation to propionate and acetate	0.0225244	LOC_Os05g03480.1, LOC_Os05g07090.1, LOC_Os05g46480.1, LOC_Os06g01390.1, LOC_Os06g24704.1
Beta-Alanine-Biosynthesis	&beta; Alanine Biosynthesis	0.0248738	LOC_Os02g17390.1, LOC_Os05g03480.1, LOC_Os05g07090.1, LOC_Os05g46480.1, LOC_Os06g01390.1, LOC_Os06g24704.1
PWY-822	fructan biosynthesis	0.0267436	LOC_Os02g01590.1, LOC_Os04g45290.1
PWY-862	fructan degradation	0.0267436	LOC_Os02g01590.1, LOC_Os04g45290.1
VALINE-DEG	Valine Degradation	0.0292282	LOC_Os01g70090.1, LOC_Os02g17390.1, LOC_Os02g43720.1, LOC_Os03g12890.1, LOC_Os06g14740.1, LOC_Os06g46372.1, LOC_Os10g42210.1, LOC_Os10g42220.1, LOC_Os12g16350.1
VALDEG-PWY	valine degradation I	0.0292282	LOC_Os01g70090.1, LOC_Os02g17390.1, LOC_Os02g43720.1, LOC_Os03g12890.1, LOC_Os06g14740.1, LOC_Os06g46372.1, LOC_Os10g42210.1, LOC_Os10g42220.1, LOC_Os12g16350.1
Citrulline-Biosynthesis	Citrulline-Biosynthesis	0.0315355	LOC_Os01g12710.1, LOC_Os01g62900.1, LOC_Os03g44150.1, LOC_Os04g01590.1, LOC_Os04g39020.1, LOC_Os05g38150.1, LOC_Os09g26880.1, LOC_Os10g40360.1
PWY-5004	superpathway of citrulline metabolism	0.0315355	LOC_Os01g12710.1, LOC_Os01g62900.1, LOC_Os03g44150.1, LOC_Os04g01590.1, LOC_Os04g39020.1, LOC_Os05g38150.1, LOC_Os09g26880.1, LOC_Os10g40360.1
SUCUTIL-PWY	sucrose degradation I	0.0335376	LOC_Os02g01590.1, LOC_Os02g33110.1, LOC_Os03g20020.1, LOC_Os04g45290.1, LOC_Os04g56920.1
PROLINE-DEG	Proline Degradation	0.0344506	LOC_Os01g40860.1, LOC_Os02g07760.1, LOC_Os02g49720.1, LOC_Os04g39020.1, LOC_Os09g26880.1, LOC_Os10g40360.1
PROUT-PWY	proline degradation I	0.0344506	LOC_Os01g40860.1, LOC_Os02g07760.1, LOC_Os02g49720.1, LOC_Os04g39020.1, LOC_Os09g26880.1, LOC_Os10g40360.1
PWY-4561	proline degradation II	0.0344506	LOC_Os01g40860.1, LOC_Os02g07760.1, LOC_Os02g49720.1, LOC_Os04g39020.1, LOC_Os09g26880.1, LOC_Os10g40360.1
PWY-2582	brassinosteroid biosynthesis II	0.0368805	LOC_Os01g13610.1, LOC_Os01g18120.1, LOC_Os01g34480.1, LOC_Os01g61230.1, LOC_Os02g35039.1, LOC_Os03g08624.1, LOC_Os03g14540.1, LOC_Os04g48750.1, LOC_Os04g52730.1, LOC_Os04g53780.1, LOC_Os04g53800.1, LOC_Os05g50250.1, LOC_Os05g51670.1, LOC_Os06g27770.1, LOC_Os06g41840.1, LOC_Os06g44170.1, LOC_Os07g04690.1, LOC_Os07g06800.1, LOC_Os08g17500.1, LOC_Os08g34280.1, LOC_Os09g15420.1, LOC_Os09g31514.1
Brassinosteroid-Biosynthesis	Brassinosteroids Biosynthesis	0.0368805	LOC_Os01g13610.1, LOC_Os01g18120.1, LOC_Os01g34480.1, LOC_Os01g61230.1, LOC_Os02g35039.1, LOC_Os03g08624.1, LOC_Os03g14540.1, LOC_Os04g48750.1, LOC_Os04g52730.1, LOC_Os04g53780.1, LOC_Os04g53800.1, LOC_Os05g50250.1, LOC_Os05g51670.1, LOC_Os06g27770.1, LOC_Os06g41840.1, LOC_Os06g44170.1, LOC_Os07g04690.1, LOC_Os07g06800.1, LOC_Os08g17500.1, LOC_Os08g34280.1, LOC_Os09g15420.1, LOC_Os09g31514.1
Gluconeogenesis	Gluconeogenesis	0.0424229	LOC_Os01g09320.1, LOC_Os01g58620.1, LOC_Os01g65310.1, LOC_Os02g14770.1, LOC_Os02g17500.1, LOC_Os02g38920.1, LOC_Os02g44010.1, LOC_Os03g15950.1, LOC_Os03g21260.1, LOC_Os05g09440.1, LOC_Os05g36270.1, LOC_Os05g48340.1, LOC_Os06g14740.1, LOC_Os08g02700.1, LOC_Os08g03290.1, LOC_Os10g13550.1, LOC_Os11g47840.1, LOC_Os12g38100.1, LOC_Os12g43630.1
GLUCONEO-PWY	gluconeogenesis	0.0424229	LOC_Os01g09320.1, LOC_Os01g58620.1, LOC_Os01g65310.1, LOC_Os02g14770.1, LOC_Os02g17500.1, LOC_Os02g38920.1, LOC_Os02g44010.1, LOC_Os03g15950.1, LOC_Os03g21260.1, LOC_Os05g09440.1, LOC_Os05g36270.1, LOC_Os05g48340.1, LOC_Os06g14740.1, LOC_Os08g02700.1, LOC_Os08g03290.1, LOC_Os10g13550.1, LOC_Os11g47840.1, LOC_Os12g38100.1, LOC_Os12g43630.1
PHENYLALANINE-SYN	Phenylalanine Biosynthesis	0.043339	LOC_Os01g55870.1, LOC_Os01g65090.1, LOC_Os04g33390.1, LOC_Os06g23684.1, LOC_Os09g39230.1, LOC_Os09g39260.1, LOC_Os11g35040.1
PHESYN	phenylalanine biosynthesis I	0.043339	LOC_Os01g55870.1, LOC_Os01g65090.1, LOC_Os04g33390.1, LOC_Os06g23684.1, LOC_Os09g39230.1, LOC_Os09g39260.1, LOC_Os11g35040.1
CENTFERM-PWY	acetyl CoA fermentation to butyrate	0.0449957	LOC_Os01g02020.1, LOC_Os01g70090.1, LOC_Os02g17390.1, LOC_Os02g43720.1
AST-PWY	arginine degradation II	0.0449957	LOC_Os01g40860.1, LOC_Os02g07760.1, LOC_Os02g49720.1, LOC_Os09g26880.1
PWY-5177	glutaryl-CoA degradation	0.0449957	LOC_Os01g02020.1, LOC_Os01g70090.1, LOC_Os02g17390.1, LOC_Os02g43720.1
Pyruvate-Degradation	Pyruvate Fermentation	0.0449957	LOC_Os01g02020.1, LOC_Os01g70090.1, LOC_Os02g17390.1, LOC_Os02g43720.1
PWY-5136	fatty acid &beta;-oxidation II (plant, saturated)	0.0461179	LOC_Os01g70090.1, LOC_Os02g17390.1, LOC_Os02g43720.1, LOC_Os05g25310.1, LOC_Os06g01390.1, LOC_Os06g24704.1
Pentose-Phosphate-Cycle	Pentose Phosphate Pathways	0.0543917	LOC_Os03g56860.1, LOC_Os04g19740.1, LOC_Os04g24140.1, LOC_Os06g02144.1, LOC_Os06g14740.1, LOC_Os06g46372.1, LOC_Os07g41280.1, LOC_Os09g32810.1, LOC_Os09g35970.1
Polyamine-Biosynthesis	Amines and Polyamines Biosynthesis	0.0586311	LOC_Os01g64520.1, LOC_Os02g15550.1, LOC_Os02g33080.1, LOC_Os02g35039.1, LOC_Os02g39790.1, LOC_Os03g08624.1, LOC_Os03g12940.1, LOC_Os03g14540.1, LOC_Os03g31550.1, LOC_Os04g01590.1, LOC_Os04g01690.1, LOC_Os04g39020.1, LOC_Os04g52730.1, LOC_Os06g06560.1, LOC_Os06g33710.1, LOC_Os07g04690.1, LOC_Os08g13930.1, LOC_Os09g29710.1, LOC_Os09g31514.1, LOC_Os11g06930.1
Energy-Metabolism	Generation of Precursor Metabolites and Energy	0.0586506	LOC_Os01g02020.1, LOC_Os01g09570.1, LOC_Os01g13480.1, LOC_Os01g58620.1, LOC_Os01g61410.1, LOC_Os01g65310.1, LOC_Os01g65410.1, LOC_Os01g70090.1, LOC_Os01g70490.1, LOC_Os02g05830.1, LOC_Os02g07730.1, LOC_Os02g10070.1, LOC_Os02g13840.1, LOC_Os02g14770.1, LOC_Os02g17320.1, LOC_Os02g17390.1, LOC_Os02g17500.1, LOC_Os02g33730.1, LOC_Os02g38920.1, LOC_Os02g43720.1, LOC_Os02g44010.1, LOC_Os02g45690.1, LOC…
Fermentation	Fermentation	0.0607843	LOC_Os01g02020.1, LOC_Os01g70090.1, LOC_Os02g14770.1, LOC_Os02g17390.1, LOC_Os02g43720.1, LOC_Os04g10010.1, LOC_Os04g32080.1, LOC_Os04g58110.1, LOC_Os05g03480.1, LOC_Os05g07090.1, LOC_Os05g46480.1, LOC_Os06g01390.1, LOC_Os06g24704.1, LOC_Os07g46846.1, LOC_Os07g46852.1, LOC_Os07g46860.1, LOC_Os07g46910.1, LOC_Os07g46950.1, LOC_Os07g49120.1, LOC_Os09g28570.1, LOC_Os11g10480.1, LOC_Os11g10510.1, LOC…
HORMONE-DEG	Hormones Degradation	0.0641055	LOC_Os01g55240.1, LOC_Os01g56810.1, LOC_Os01g71310.1, LOC_Os02g47470.1, LOC_Os05g43880.1
LYSINE-DEG	Lysine Degradation	0.0641055	LOC_Os01g73970.1, LOC_Os02g54254.1, LOC_Os05g01760.1, LOC_Os05g46360.1, LOC_Os05g51390.1
PLANT-HORMONE-DEG	Plant Hormones Degradation	0.0641055	LOC_Os01g55240.1, LOC_Os01g56810.1, LOC_Os01g71310.1, LOC_Os02g47470.1, LOC_Os05g43880.1
POLYAMSYN-PWY	superpathway of polyamine biosynthesis I	0.0641055	LOC_Os02g15550.1, LOC_Os02g39790.1, LOC_Os04g01590.1, LOC_Os04g01690.1, LOC_Os06g33710.1
SUCROSE-DEG	Sucrose Degradation	0.0703604	LOC_Os01g09570.1, LOC_Os01g53930.1, LOC_Os01g58620.1, LOC_Os01g65310.1, LOC_Os02g01590.1, LOC_Os02g17500.1, LOC_Os02g33110.1, LOC_Os02g38920.1, LOC_Os02g44010.1, LOC_Os03g15950.1, LOC_Os03g20020.1, LOC_Os03g21260.1, LOC_Os03g22120.1, LOC_Os04g10010.1, LOC_Os04g32080.1, LOC_Os04g45290.1, LOC_Os04g48070.1, LOC_Os04g56920.1, LOC_Os04g58110.1, LOC_Os05g10650.1, LOC_Os05g39310.1, LOC_Os05g44760.1, LOC…
ARG-PRO-PWY	arginine degradation VI (arginase 2 pathway)	0.0715088	LOC_Os03g44150.1, LOC_Os04g01590.1
PWY-102	gibberellin inactivation	0.0715088	LOC_Os01g55240.1, LOC_Os05g43880.1
GIBBERELLINS-DEGRADATION	Gibberellins Degradation	0.0715088	LOC_Os01g55240.1, LOC_Os05g43880.1
Ethanol-Degradation	Ethanol Degradation	0.0831412	LOC_Os01g40860.1, LOC_Os02g07760.1, LOC_Os02g49720.1, LOC_Os03g17690.1, LOC_Os04g10010.1, LOC_Os04g32080.1, LOC_Os06g51150.1, LOC_Os07g46846.1, LOC_Os07g46852.1, LOC_Os07g46860.1, LOC_Os07g46910.1, LOC_Os07g46950.1, LOC_Os07g49120.1, LOC_Os09g26880.1, LOC_Os09g28570.1, LOC_Os11g08300.1, LOC_Os11g10480.1, LOC_Os11g10510.1
PWY66-162	oxidative ethanol degradation III	0.0834351	LOC_Os01g40860.1, LOC_Os02g07760.1, LOC_Os02g49720.1, LOC_Os03g17690.1, LOC_Os06g51150.1, LOC_Os09g26880.1, LOC_Os11g08300.1
4-Hydroxyproline-Degradation	4-Hydroxyproline Degradation	0.0837213	LOC_Os01g40860.1, LOC_Os02g07760.1, LOC_Os02g49720.1, LOC_Os04g39020.1, LOC_Os09g26880.1
HYDROXYPRODEG-PWY	4-hydroxyproline degradation I	0.0837213	LOC_Os01g40860.1, LOC_Os02g07760.1, LOC_Os02g49720.1, LOC_Os04g39020.1, LOC_Os09g26880.1
FUCCAT-PWY	fucose degradation	0.0837213	LOC_Os01g40860.1, LOC_Os02g07760.1, LOC_Os02g49720.1, LOC_Os09g26880.1, LOC_Os11g08300.1
POLYAMINSYN3-PWY	superpathway of polyamine biosynthesis II	0.0837213	LOC_Os02g15550.1, LOC_Os02g33080.1, LOC_Os02g39790.1, LOC_Os04g01690.1, LOC_Os06g33710.1
Alcohol-Degradation	Alcohols Degradation	0.0870239	LOC_Os01g40860.1, LOC_Os02g07760.1, LOC_Os02g49720.1, LOC_Os03g17690.1, LOC_Os04g10010.1, LOC_Os04g14790.1, LOC_Os04g32080.1, LOC_Os04g55410.1, LOC_Os06g51150.1, LOC_Os07g46846.1, LOC_Os07g46852.1, LOC_Os07g46860.1, LOC_Os07g46910.1, LOC_Os07g46950.1, LOC_Os07g49120.1, LOC_Os09g26880.1, LOC_Os09g28570.1, LOC_Os11g08300.1, LOC_Os11g10480.1, LOC_Os11g10510.1
CARBOXYLATES-DEG	Carboxylates Degradation	0.0879731	LOC_Os01g02020.1, LOC_Os01g06660.1, LOC_Os01g16350.1, LOC_Os01g70090.1, LOC_Os02g17390.1, LOC_Os02g43720.1, LOC_Os02g48330.1, LOC_Os06g01630.1
P127-PWY	ethanol fermentation to acetate	0.088433	LOC_Os01g02020.1, LOC_Os01g70090.1, LOC_Os02g17390.1, LOC_Os02g43720.1, LOC_Os04g10010.1, LOC_Os04g32080.1, LOC_Os07g46846.1, LOC_Os07g46852.1, LOC_Os07g46860.1, LOC_Os07g46910.1, LOC_Os07g46950.1, LOC_Os07g49120.1, LOC_Os09g28570.1, LOC_Os11g10480.1, LOC_Os11g10510.1
PWY0-1280	ethylene glycol degradation	0.088433	LOC_Os01g40860.1, LOC_Os02g07760.1, LOC_Os02g49720.1, LOC_Os04g10010.1, LOC_Os04g32080.1, LOC_Os07g46846.1, LOC_Os07g46852.1, LOC_Os07g46860.1, LOC_Os07g46910.1, LOC_Os07g46950.1, LOC_Os07g49120.1, LOC_Os09g26880.1, LOC_Os09g28570.1, LOC_Os11g10480.1, LOC_Os11g10510.1
NONOXIPENT-PWY	pentose phosphate pathway (non-oxidative branch)	0.0901445	LOC_Os03g56860.1, LOC_Os04g19740.1, LOC_Os04g24140.1, LOC_Os09g32810.1
Abscisic-Acid-Biosynthesis	Abscisic Acid Biosynthesis	0.0913732	LOC_Os02g47470.1, LOC_Os07g05940.1, LOC_Os12g42280.1
Ammonia-Assimilation	Ammonia Assimilation	0.0913732	LOC_Os01g48960.1, LOC_Os02g50240.1, LOC_Os03g50490.1
PWY-3282	ammonia assimilation cycle II	0.0913732	LOC_Os01g48960.1, LOC_Os02g50240.1, LOC_Os03g50490.1
PWY-5138	fatty acid &beta;-oxidation IV (plant, unsaturated, even number)	0.0913732	LOC_Os01g70090.1, LOC_Os02g17390.1, LOC_Os02g43720.1
PWY-4081	glutathione redox reactions I	0.0913732	LOC_Os02g56850.1, LOC_Os03g24380.1, LOC_Os04g46960.1
Putrescine-Biosynthesis	Putrescine Biosynthesis	0.0913732	LOC_Os02g33080.1, LOC_Os04g01590.1, LOC_Os04g01690.1
TCA-VARIANTS	TCA cycle	0.0918659	LOC_Os01g13480.1, LOC_Os02g10070.1, LOC_Os02g13840.1, LOC_Os03g04410.1, LOC_Os04g40310.1, LOC_Os04g40990.1, LOC_Os07g33680.1, LOC_Os07g34520.1, LOC_Os07g49030.1, LOC_Os12g43630.1
P105-PWY	TCA cycle variation I	0.0918659	LOC_Os01g13480.1, LOC_Os02g10070.1, LOC_Os02g13840.1, LOC_Os03g04410.1, LOC_Os04g40310.1, LOC_Os04g40990.1, LOC_Os07g33680.1, LOC_Os07g34520.1, LOC_Os07g49030.1, LOC_Os12g43630.1
GLYCOLYSIS-VARIANTS	Glycolysis	0.0947699	LOC_Os01g09570.1, LOC_Os01g58620.1, LOC_Os01g65310.1, LOC_Os02g17500.1, LOC_Os02g38920.1, LOC_Os02g44010.1, LOC_Os03g15950.1, LOC_Os03g21260.1, LOC_Os04g48070.1, LOC_Os04g58110.1, LOC_Os05g10650.1, LOC_Os05g36270.1, LOC_Os05g44922.1, LOC_Os05g48340.1, LOC_Os06g14740.1, LOC_Os08g02700.1, LOC_Os08g03290.1, LOC_Os09g30240.1, LOC_Os10g13550.1, LOC_Os10g26570.1, LOC_Os11g47840.1, LOC_Os12g38100.1, LOC…
GLYCOLYSIS	glycolysis I	0.0947699	LOC_Os01g09570.1, LOC_Os01g58620.1, LOC_Os01g65310.1, LOC_Os02g17500.1, LOC_Os02g38920.1, LOC_Os02g44010.1, LOC_Os03g15950.1, LOC_Os03g21260.1, LOC_Os04g48070.1, LOC_Os04g58110.1, LOC_Os05g10650.1, LOC_Os05g36270.1, LOC_Os05g44922.1, LOC_Os05g48340.1, LOC_Os06g14740.1, LOC_Os08g02700.1, LOC_Os08g03290.1, LOC_Os09g30240.1, LOC_Os10g13550.1, LOC_Os10g26570.1, LOC_Os11g47840.1, LOC_Os12g38100.1, LOC…
PHENYLALANINE-DEG	Phenylalanine Degradation	0.0985303	LOC_Os01g65090.1, LOC_Os04g10010.1, LOC_Os04g32080.1, LOC_Os05g39310.1, LOC_Os06g23684.1, LOC_Os07g46846.1, LOC_Os07g46852.1, LOC_Os07g46860.1, LOC_Os07g46910.1, LOC_Os07g46950.1, LOC_Os07g49120.1, LOC_Os09g28570.1, LOC_Os11g10480.1, LOC_Os11g10510.1, LOC_Os11g35040.1
PWY-5079	phenylalanine degradation III	0.0985303	LOC_Os01g65090.1, LOC_Os04g10010.1, LOC_Os04g32080.1, LOC_Os05g39310.1, LOC_Os06g23684.1, LOC_Os07g46846.1, LOC_Os07g46852.1, LOC_Os07g46860.1, LOC_Os07g46910.1, LOC_Os07g46950.1, LOC_Os07g49120.1, LOC_Os09g28570.1, LOC_Os11g10480.1, LOC_Os11g10510.1, LOC_Os11g35040.1

## Sheet: dd_pathways_down
Downregulated Genes enriched for pathways in DD (p<0.1 , Fisher Exact) after 3 hrs stress.
ID	Name of pathway	P-value	Matches(Transcript ID)
Aminoacyl-tRNAs-Charging	Aminoacyl-tRNA Charging	3.16096e-09	LOC_Os01g03020.1, LOC_Os01g06020.1, LOC_Os01g31610.1, LOC_Os01g37837.1, LOC_Os01g54020.1, LOC_Os02g33500.1, LOC_Os02g41470.1, LOC_Os02g51830.1, LOC_Os02g53770.1, LOC_Os02g54170.1, LOC_Os03g11120.1, LOC_Os03g38980.1, LOC_Os03g48850.1, LOC_Os04g23820.1, LOC_Os04g32650.1, LOC_Os05g05840.1, LOC_Os05g07030.1, LOC_Os05g08990.1, LOC_Os05g48510.1, LOC_Os06g01400.1, LOC_Os06g13660.1, LOC_Os06g31210.1, LOC…
TRNA-CHARGING-PWY	tRNA charging pathway	3.16096e-09	LOC_Os01g03020.1, LOC_Os01g06020.1, LOC_Os01g31610.1, LOC_Os01g37837.1, LOC_Os01g54020.1, LOC_Os02g33500.1, LOC_Os02g41470.1, LOC_Os02g51830.1, LOC_Os02g53770.1, LOC_Os02g54170.1, LOC_Os03g11120.1, LOC_Os03g38980.1, LOC_Os03g48850.1, LOC_Os04g23820.1, LOC_Os04g32650.1, LOC_Os05g05840.1, LOC_Os05g07030.1, LOC_Os05g08990.1, LOC_Os05g48510.1, LOC_Os06g01400.1, LOC_Os06g13660.1, LOC_Os06g31210.1, LOC…
LYSINE-SYN	Lysine Biosynthesis	3.2687e-06	LOC_Os02g07490.1, LOC_Os02g24020.1, LOC_Os02g24354.1, LOC_Os03g02690.1, LOC_Os03g14120.1, LOC_Os03g42110.1, LOC_Os03g55280.1, LOC_Os03g63330.1, LOC_Os06g45590.1, LOC_Os07g20544.1, LOC_Os08g25390.1, LOC_Os08g44000.1, LOC_Os09g12290.1, LOC_Os12g37960.1
DAPLYSINESYN-PWY	lysine biosynthesis I	3.2687e-06	LOC_Os02g07490.1, LOC_Os02g24020.1, LOC_Os02g24354.1, LOC_Os03g02690.1, LOC_Os03g14120.1, LOC_Os03g42110.1, LOC_Os03g55280.1, LOC_Os03g63330.1, LOC_Os06g45590.1, LOC_Os07g20544.1, LOC_Os08g25390.1, LOC_Os08g44000.1, LOC_Os09g12290.1, LOC_Os12g37960.1
PWY-2941	lysine biosynthesis II	3.2687e-06	LOC_Os02g07490.1, LOC_Os02g24020.1, LOC_Os02g24354.1, LOC_Os03g02690.1, LOC_Os03g14120.1, LOC_Os03g42110.1, LOC_Os03g55280.1, LOC_Os03g63330.1, LOC_Os06g45590.1, LOC_Os07g20544.1, LOC_Os08g25390.1, LOC_Os08g44000.1, LOC_Os09g12290.1, LOC_Os12g37960.1
PWY-5097	lysine biosynthesis VI	3.2687e-06	LOC_Os02g07490.1, LOC_Os02g24020.1, LOC_Os02g24354.1, LOC_Os03g02690.1, LOC_Os03g14120.1, LOC_Os03g42110.1, LOC_Os03g55280.1, LOC_Os03g63330.1, LOC_Os06g45590.1, LOC_Os07g20544.1, LOC_Os08g25390.1, LOC_Os08g44000.1, LOC_Os09g12290.1, LOC_Os12g37960.1
Nucleotide-Biosynthesis	Nucleosides and Nucleotides Biosynthesis	4.83221e-06	LOC_Os01g10280.1, LOC_Os01g43020.1, LOC_Os01g65260.1, LOC_Os01g66500.1, LOC_Os01g72240.1, LOC_Os01g72800.1, LOC_Os02g03540.1, LOC_Os02g21750.1, LOC_Os02g35700.1, LOC_Os02g40010.1, LOC_Os02g40830.1, LOC_Os02g46680.1, LOC_Os02g47020.1, LOC_Os02g47850.1, LOC_Os02g53790.1, LOC_Os03g19930.1, LOC_Os03g20460.1, LOC_Os03g21490.1, LOC_Os03g46640.1, LOC_Os03g51900.1, LOC_Os03g56800.1, LOC_Os03g61600.1, LOC…
PUR-NUC-SYN	Purine Nucleotide Biosynthesis	1.81658e-05	LOC_Os01g10280.1, LOC_Os01g65260.1, LOC_Os01g66500.1, LOC_Os01g72800.1, LOC_Os02g03540.1, LOC_Os02g21750.1, LOC_Os02g35700.1, LOC_Os02g40010.1, LOC_Os02g40830.1, LOC_Os02g46680.1, LOC_Os02g47020.1, LOC_Os02g47850.1, LOC_Os02g53790.1, LOC_Os03g19930.1, LOC_Os03g20460.1, LOC_Os03g21490.1, LOC_Os03g51900.1, LOC_Os03g56800.1, LOC_Os03g61600.1, LOC_Os04g42520.1, LOC_Os05g02820.1, LOC_Os05g04610.1, LOC…
Biosynthesis	Biosynthesis	4.36519e-05	LOC_Os01g01302.1, LOC_Os01g01510.1, LOC_Os01g01650.1, LOC_Os01g01780.1, LOC_Os01g03020.1, LOC_Os01g04920.1, LOC_Os01g06020.1, LOC_Os01g07500.1, LOC_Os01g08440.1, LOC_Os01g10280.1, LOC_Os01g12560.1, LOC_Os01g12920.1, LOC_Os01g13190.1, LOC_Os01g16940.1, LOC_Os01g18320.1, LOC_Os01g21070.1, LOC_Os01g24950.1, LOC_Os01g27490.1, LOC_Os01g27880.1, LOC_Os01g31610.1, LOC_Os01g34560.1, LOC_Os01g37837.1, LOC…
Purine-Nucleotide-De-Novo-Biosynthesis	Purine Nucleotides <i>De Novo</i> Biosynthesis	7.88555e-05	LOC_Os01g10280.1, LOC_Os01g65260.1, LOC_Os01g66500.1, LOC_Os02g35700.1, LOC_Os02g40830.1, LOC_Os02g47850.1, LOC_Os02g53790.1, LOC_Os03g19930.1, LOC_Os03g20460.1, LOC_Os03g51900.1, LOC_Os03g56800.1, LOC_Os03g61600.1, LOC_Os05g02820.1, LOC_Os05g35580.1, LOC_Os08g02540.1, LOC_Os08g09210.1, LOC_Os08g10570.1, LOC_Os08g19140.1, LOC_Os08g23730.1, LOC_Os08g39160.1, LOC_Os09g29190.1, LOC_Os11g20790.1, LOC…
DENOVOPURINE2-PWY	purine nucleotides <i>de novo</i> biosynthesis I	0.00018041	LOC_Os01g65260.1, LOC_Os01g66500.1, LOC_Os02g35700.1, LOC_Os02g40830.1, LOC_Os02g47850.1, LOC_Os02g53790.1, LOC_Os03g19930.1, LOC_Os03g20460.1, LOC_Os03g51900.1, LOC_Os03g56800.1, LOC_Os03g61600.1, LOC_Os05g02820.1, LOC_Os05g35580.1, LOC_Os08g02540.1, LOC_Os08g09210.1, LOC_Os08g10570.1, LOC_Os08g19140.1, LOC_Os08g23730.1, LOC_Os08g39160.1, LOC_Os09g29190.1, LOC_Os11g20790.1, LOC_Os12g36194.1
PYR-NUC-SYN	Pyrimidine Nucleotide Biosynthesis	0.000415992	LOC_Os01g43020.1, LOC_Os01g72240.1, LOC_Os01g72800.1, LOC_Os02g03540.1, LOC_Os02g21750.1, LOC_Os02g35700.1, LOC_Os02g40010.1, LOC_Os02g46680.1, LOC_Os02g47020.1, LOC_Os02g47850.1, LOC_Os02g53790.1, LOC_Os03g20460.1, LOC_Os03g21490.1, LOC_Os03g46640.1, LOC_Os04g42520.1, LOC_Os05g04610.1, LOC_Os05g38170.1, LOC_Os06g03720.1, LOC_Os06g07210.1, LOC_Os06g49870.1, LOC_Os07g30150.1, LOC_Os07g44630.1, LOC…
HOMOSERSYN-PWY	homoserine biosynthesis	0.000495387	LOC_Os03g42110.1, LOC_Os03g55280.1, LOC_Os03g63330.1, LOC_Os07g20544.1, LOC_Os08g25390.1, LOC_Os09g12290.1, LOC_Os12g03190.1
Fatty-acid-biosynthesis	Fatty Acid Biosynthesis	0.000604088	LOC_Os01g34560.1, LOC_Os01g65830.1, LOC_Os03g08360.1, LOC_Os03g18590.1, LOC_Os03g26530.1, LOC_Os03g30950.1, LOC_Os04g55060.1, LOC_Os05g22940.1, LOC_Os05g47540.1, LOC_Os06g14810.1, LOC_Os06g37610.1, LOC_Os06g39750.1, LOC_Os07g29220.1, LOC_Os07g42420.1, LOC_Os08g09950.1, LOC_Os08g10010.1, LOC_Os08g23810.1, LOC_Os09g10600.1, LOC_Os10g33370.1
Deoxyribonucleotide-Biosynthesis	2'-Deoxyribonucleotides Biosynthesis	0.000769319	LOC_Os02g35700.1, LOC_Os02g53790.1, LOC_Os03g20460.1, LOC_Os03g46640.1, LOC_Os06g03720.1, LOC_Os06g07210.1, LOC_Os07g44630.1, LOC_Os08g19140.1, LOC_Os12g26060.1, LOC_Os12g36194.1
PWY0-166	de novo biosynthesis of pyrimidine deoxyribonucleotides	0.000769319	LOC_Os02g35700.1, LOC_Os02g53790.1, LOC_Os03g20460.1, LOC_Os03g46640.1, LOC_Os06g03720.1, LOC_Os06g07210.1, LOC_Os07g44630.1, LOC_Os08g19140.1, LOC_Os12g26060.1, LOC_Os12g36194.1
Pyrimid-Deoxyribonucleot-De-Novo-Biosyn	Pyrimidine Deoxyribonucleotides <i>De Novo</i> Biosynthesis	0.000769319	LOC_Os02g35700.1, LOC_Os02g53790.1, LOC_Os03g20460.1, LOC_Os03g46640.1, LOC_Os06g03720.1, LOC_Os06g07210.1, LOC_Os07g44630.1, LOC_Os08g19140.1, LOC_Os12g26060.1, LOC_Os12g36194.1
PWY-841	purine nucleotides <i>de novo</i> biosynthesis II	0.000789144	LOC_Os01g10280.1, LOC_Os01g65260.1, LOC_Os01g66500.1, LOC_Os02g40830.1, LOC_Os02g47850.1, LOC_Os03g19930.1, LOC_Os03g51900.1, LOC_Os03g56800.1, LOC_Os03g61600.1, LOC_Os05g02820.1, LOC_Os05g35580.1, LOC_Os08g09210.1, LOC_Os08g10570.1, LOC_Os08g23730.1, LOC_Os08g39160.1, LOC_Os09g29190.1
PWY-724	superpathway of lysine, threonine and methionine biosynthesis II	0.00113874	LOC_Os01g71990.1, LOC_Os02g07490.1, LOC_Os02g24020.1, LOC_Os02g24354.1, LOC_Os03g02690.1, LOC_Os03g14120.1, LOC_Os03g24870.1, LOC_Os03g42110.1, LOC_Os03g55280.1, LOC_Os03g63330.1, LOC_Os06g45590.1, LOC_Os07g20544.1, LOC_Os07g46450.1, LOC_Os08g25390.1, LOC_Os08g44000.1, LOC_Os09g12290.1, LOC_Os10g28630.1, LOC_Os10g43050.1, LOC_Os12g03190.1, LOC_Os12g37960.1
Pyrimidine-De-Novo-Biosyn	Pyrimidine Nucleotides <i>De Novo</i> Biosynthesis	0.00248368	LOC_Os01g43020.1, LOC_Os01g72240.1, LOC_Os02g35700.1, LOC_Os02g47850.1, LOC_Os02g53790.1, LOC_Os03g20460.1, LOC_Os03g46640.1, LOC_Os06g03720.1, LOC_Os06g07210.1, LOC_Os06g49870.1, LOC_Os07g44630.1, LOC_Os08g15030.1, LOC_Os08g19140.1, LOC_Os12g26060.1, LOC_Os12g36194.1
FLAVONOID-SYN	Flavonoids Biosynthesis	0.00331617	LOC_Os01g01650.1, LOC_Os01g08440.1, LOC_Os01g27490.1, LOC_Os01g44260.1, LOC_Os01g67530.1, LOC_Os02g21520.1, LOC_Os02g46970.1, LOC_Os02g52840.1, LOC_Os03g60509.1, LOC_Os04g56700.1, LOC_Os06g39330.1, LOC_Os07g17970.1, LOC_Os08g14760.1, LOC_Os10g17260.1, LOC_Os11g32650.1
P1-PWY	salvage pathways of purine and pyrimidine nucleotides	0.00468154	LOC_Os01g72800.1, LOC_Os02g03540.1, LOC_Os02g21750.1, LOC_Os02g40010.1, LOC_Os02g46680.1, LOC_Os02g47020.1, LOC_Os02g53790.1, LOC_Os03g20460.1, LOC_Os03g21490.1, LOC_Os04g42520.1, LOC_Os05g04610.1, LOC_Os05g38170.1, LOC_Os07g30150.1, LOC_Os07g44630.1, LOC_Os08g02540.1, LOC_Os08g19140.1, LOC_Os11g16370.1, LOC_Os11g20790.1, LOC_Os11g22350.1, LOC_Os12g26060.1
Purine-Nucleotides-Salvage	Purine Nucleotide Salvage	0.0053752	LOC_Os01g72800.1, LOC_Os02g03540.1, LOC_Os02g21750.1, LOC_Os02g40010.1, LOC_Os02g46680.1, LOC_Os02g47020.1, LOC_Os02g47850.1, LOC_Os02g53790.1, LOC_Os03g19930.1, LOC_Os03g20460.1, LOC_Os03g21490.1, LOC_Os03g51900.1, LOC_Os03g56800.1, LOC_Os04g42520.1, LOC_Os05g02820.1, LOC_Os05g04610.1, LOC_Os05g38170.1, LOC_Os06g12600.1, LOC_Os07g30150.1, LOC_Os07g44630.1, LOC_Os08g02540.1, LOC_Os08g19140.1, LOC…
PWY0-881	superpathway of fatty acid biosynthesis	0.00624701	LOC_Os01g34560.1, LOC_Os03g08360.1, LOC_Os03g18590.1, LOC_Os03g26530.1, LOC_Os04g55060.1, LOC_Os05g22940.1, LOC_Os06g14810.1, LOC_Os06g39750.1, LOC_Os07g42420.1, LOC_Os08g23810.1, LOC_Os09g10600.1, LOC_Os10g33370.1
FLAVONOL-SYN	Flavonols Biosynthesis	0.00712716	LOC_Os02g52840.1, LOC_Os03g60509.1, LOC_Os04g56700.1, LOC_Os10g17260.1, LOC_Os11g32650.1
PWY-3742	tetrahydrofolate biosynthesis II	0.00714821	LOC_Os04g56710.1, LOC_Os07g42632.1, LOC_Os09g27420.1, LOC_Os09g38759.1, LOC_Os10g35940.1, LOC_Os10g40130.1, LOC_Os12g26060.1
Metabolic-Clusters	Metabolic Clusters	0.012633	LOC_Os01g03020.1, LOC_Os01g06020.1, LOC_Os01g08440.1, LOC_Os01g31610.1, LOC_Os01g37837.1, LOC_Os01g49230.1, LOC_Os01g53330.1, LOC_Os01g53390.1, LOC_Os01g53460.1, LOC_Os01g54020.1, LOC_Os01g72800.1, LOC_Os02g03540.1, LOC_Os02g11110.1, LOC_Os02g21750.1, LOC_Os02g28900.1, LOC_Os02g33500.1, LOC_Os02g40010.1, LOC_Os02g41470.1, LOC_Os02g46680.1, LOC_Os02g46970.1, LOC_Os02g47020.1, LOC_Os02g51830.1, LOC…
FASYN-INITIAL-PWY	fatty acid biosynthesis - initial steps	0.0128946	LOC_Os01g34560.1, LOC_Os03g08360.1, LOC_Os03g18590.1, LOC_Os03g26530.1, LOC_Os04g55060.1, LOC_Os05g22940.1, LOC_Os06g14810.1, LOC_Os06g39750.1, LOC_Os07g42420.1, LOC_Os10g33370.1
Lipid-Biosynthesis	Fatty Acids and Lipids Biosynthesis	0.0130567	LOC_Os01g04920.1, LOC_Os01g12920.1, LOC_Os01g34560.1, LOC_Os01g52400.1, LOC_Os01g57930.1, LOC_Os01g63580.1, LOC_Os01g65830.1, LOC_Os01g67010.1, LOC_Os01g67030.1, LOC_Os02g26650.1, LOC_Os03g01216.1, LOC_Os03g08360.1, LOC_Os03g18070.1, LOC_Os03g18590.1, LOC_Os03g26530.1, LOC_Os03g30950.1, LOC_Os04g41810.1, LOC_Os04g46730.1, LOC_Os04g55060.1, LOC_Os04g57500.1, LOC_Os05g22940.1, LOC_Os05g32140.1, LOC…
Other-Amino-Acid-Biosynthesis	Other Amino Acid Biosynthesis	0.0144735	LOC_Os01g55890.1, LOC_Os01g73450.1, LOC_Os03g42110.1, LOC_Os03g44540.1, LOC_Os03g55280.1, LOC_Os03g63330.1, LOC_Os07g20544.1, LOC_Os07g27780.1, LOC_Os07g39690.1, LOC_Os08g07540.1, LOC_Os08g15030.1, LOC_Os08g25390.1, LOC_Os09g12290.1, LOC_Os12g03190.1
PWY-1042	glycolysis IV (plant cytosol)	0.0153881	LOC_Os01g53680.1, LOC_Os02g02390.1, LOC_Os02g07490.1, LOC_Os02g48360.1, LOC_Os02g51820.1, LOC_Os03g03720.1, LOC_Os03g19240.1, LOC_Os03g27770.1, LOC_Os03g29730.1, LOC_Os03g44420.1, LOC_Os03g46910.1, LOC_Os04g38600.1, LOC_Os04g43800.1, LOC_Os04g58600.1, LOC_Os05g35570.1, LOC_Os05g40420.1, LOC_Os05g41640.1, LOC_Os06g05860.1, LOC_Os06g13810.1, LOC_Os06g40640.1, LOC_Os06g45590.1, LOC_Os07g08340.1, LOC…
PWY1F-FLAVSYN	flavonoid biosynthesis	0.0197862	LOC_Os01g67530.1, LOC_Os02g21520.1, LOC_Os02g46970.1, LOC_Os03g60509.1, LOC_Os04g56700.1, LOC_Os07g17970.1, LOC_Os08g14760.1, LOC_Os11g32650.1
LEUCOANTHOCYANIDIN-SYN	Leucoanthocyanidins (flavan-3,4-diols) Biosynthesis	0.0214403	LOC_Os01g44260.1, LOC_Os04g56700.1, LOC_Os10g17260.1
PWY-5152	leucodelphinidin biosynthesis	0.0214403	LOC_Os01g44260.1, LOC_Os04g56700.1, LOC_Os10g17260.1
PWY1F-823	leucopelargonidin and leucocyanidin biosynthesis	0.0214403	LOC_Os01g44260.1, LOC_Os04g56700.1, LOC_Os10g17260.1
PWY-5059	pinobanksin biosynthesis	0.0214403	LOC_Os03g60509.1, LOC_Os04g56700.1, LOC_Os11g32650.1
FASYN-ELONG-PWY	fatty acid elongation -- saturated	0.0224822	LOC_Os01g34560.1, LOC_Os03g08360.1, LOC_Os03g26530.1, LOC_Os04g55060.1, LOC_Os06g14810.1, LOC_Os06g39750.1, LOC_Os07g42420.1, LOC_Os08g23810.1, LOC_Os09g10600.1, LOC_Os10g33370.1
Porphyrin-Compounds-Biosynthesis	Porphyrin Compounds Biosynthesis	0.0228556	LOC_Os01g18320.1, LOC_Os01g39250.1, LOC_Os01g43390.1, LOC_Os02g46990.1, LOC_Os03g21900.1, LOC_Os03g36540.1, LOC_Os03g59640.1, LOC_Os04g52130.1, LOC_Os05g28200.1, LOC_Os05g29760.1, LOC_Os06g11500.1, LOC_Os12g17070.1
Vitamin-Biosynthesis	Vitamins Biosynthesis	0.0240879	LOC_Os01g12560.1, LOC_Os01g47350.1, LOC_Os01g49330.1, LOC_Os02g17330.1, LOC_Os02g17920.1, LOC_Os02g27340.1, LOC_Os03g01600.1, LOC_Os03g02450.1, LOC_Os03g02600.1, LOC_Os03g52840.1, LOC_Os03g58710.1, LOC_Os04g43650.1, LOC_Os04g56710.1, LOC_Os04g58580.1, LOC_Os05g38570.1, LOC_Os06g28194.1, LOC_Os07g12640.1, LOC_Os07g42632.1, LOC_Os08g16570.1, LOC_Os08g39160.1, LOC_Os08g42730.1, LOC_Os09g19734.1, LOC…
GLYCOLYSIS-VARIANTS	Glycolysis	0.0271485	LOC_Os01g53680.1, LOC_Os02g02390.1, LOC_Os02g07490.1, LOC_Os02g48360.1, LOC_Os02g51820.1, LOC_Os03g03720.1, LOC_Os03g16050.1, LOC_Os03g19240.1, LOC_Os03g27770.1, LOC_Os03g29730.1, LOC_Os03g44420.1, LOC_Os03g46910.1, LOC_Os04g38600.1, LOC_Os04g43800.1, LOC_Os04g58600.1, LOC_Os05g35570.1, LOC_Os05g40420.1, LOC_Os05g41640.1, LOC_Os06g05860.1, LOC_Os06g13810.1, LOC_Os06g40640.1, LOC_Os06g45590.1, LOC…
GLYCOLYSIS	glycolysis I	0.0271485	LOC_Os01g53680.1, LOC_Os02g02390.1, LOC_Os02g07490.1, LOC_Os02g48360.1, LOC_Os02g51820.1, LOC_Os03g03720.1, LOC_Os03g16050.1, LOC_Os03g19240.1, LOC_Os03g27770.1, LOC_Os03g29730.1, LOC_Os03g44420.1, LOC_Os03g46910.1, LOC_Os04g38600.1, LOC_Os04g43800.1, LOC_Os04g58600.1, LOC_Os05g35570.1, LOC_Os05g40420.1, LOC_Os05g41640.1, LOC_Os06g05860.1, LOC_Os06g13810.1, LOC_Os06g40640.1, LOC_Os06g45590.1, LOC…
PWY-4001	asparagine degradation II	0.033856	LOC_Os04g46370.1, LOC_Os04g58600.1
Phylloquinone-Biosynthesis	Phylloquinol Biosynthesis	0.033856	LOC_Os01g47350.1, LOC_Os09g19734.1
PWY-5027	phylloquinone biosynthesis	0.033856	LOC_Os01g47350.1, LOC_Os09g19734.1
Chlorophyll-Biosynthesis	Chlorophyll Biosynthesis	0.0357628	LOC_Os01g18320.1, LOC_Os01g39250.1, LOC_Os01g43390.1, LOC_Os02g46990.1, LOC_Os03g21900.1, LOC_Os03g36540.1, LOC_Os03g59640.1, LOC_Os04g52130.1, LOC_Os05g28200.1, LOC_Os06g11500.1, LOC_Os12g17070.1
FOLSYN-PWY	tetrahydrofolate biosynthesis I	0.0362276	LOC_Os04g56710.1, LOC_Os07g42632.1, LOC_Os08g39160.1, LOC_Os09g38759.1, LOC_Os12g26060.1
Folate-Biosynthesis	Folate Biosynthesis	0.0363917	LOC_Os01g49330.1, LOC_Os03g52840.1, LOC_Os04g56710.1, LOC_Os07g42632.1, LOC_Os08g39160.1, LOC_Os09g27420.1, LOC_Os09g38759.1, LOC_Os10g35940.1, LOC_Os10g40130.1, LOC_Os12g26060.1
HEME-SYN	Heme Biosynthesis	0.0423295	LOC_Os01g18320.1, LOC_Os01g43390.1, LOC_Os03g21900.1, LOC_Os04g52130.1, LOC_Os05g29760.1, LOC_Os12g17070.1
HEME-BIOSYNTHESIS-II	heme biosynthesis II	0.0423295	LOC_Os01g18320.1, LOC_Os01g43390.1, LOC_Os03g21900.1, LOC_Os04g52130.1, LOC_Os05g29760.1, LOC_Os12g17070.1
PWY-782	glycolipid desaturation	0.0426332	LOC_Os03g18070.1, LOC_Os07g49310.1, LOC_Os08g34220.1, LOC_Os12g01370.1
Oleate-Biosynthesis	Oleate Biosynthesis	0.0426332	LOC_Os01g65830.1, LOC_Os03g30950.1, LOC_Os08g09950.1, LOC_Os08g10010.1
PWY-762	phospholipid desaturation	0.0426332	LOC_Os03g18070.1, LOC_Os07g49310.1, LOC_Os08g34220.1, LOC_Os12g01370.1
PWY-5147	stearoyl-ACP desaturation pathway	0.0426332	LOC_Os01g65830.1, LOC_Os03g30950.1, LOC_Os08g09950.1, LOC_Os08g10010.1
PWY-5043	salvage pathways of purine nucleosides II (plant)	0.04629	LOC_Os02g40010.1, LOC_Os02g47850.1, LOC_Os03g56800.1, LOC_Os04g42520.1, LOC_Os05g38170.1, LOC_Os06g12600.1, LOC_Os07g30150.1, LOC_Os08g23730.1
CARN-DEG	Carnitine Degradation	0.0463105	LOC_Os02g43194.1, LOC_Os02g43280.1, LOC_Os04g45720.1
PWY-3641	carnitine degradation III	0.0463105	LOC_Os02g43194.1, LOC_Os02g43280.1, LOC_Os04g45720.1
Cell-Wall-Biosynthesis	Cell Wall Biosynthesis	0.0463105	LOC_Os01g10280.1, LOC_Os07g49110.1, LOC_Os10g40130.1
Peptidoglycan-Biosynthesis	Peptidoglycan Biosynthesis	0.0463105	LOC_Os01g10280.1, LOC_Os07g49110.1, LOC_Os10g40130.1
PEPTIDOGLYCANSYN-PWY	peptidoglycan biosynthesis I	0.0463105	LOC_Os01g10280.1, LOC_Os07g49110.1, LOC_Os10g40130.1
PWY-3162	tryptophan degradation V (side chain pathway)	0.0463105	LOC_Os02g43194.1, LOC_Os02g43280.1, LOC_Os04g45720.1
Pantothenate-Biosynthesis	Pantothenate Biosynthesis	0.052953	LOC_Os01g12560.1, LOC_Os02g17330.1, LOC_Os03g01600.1, LOC_Os07g12640.1, LOC_Os08g16570.1
PANTO-PWY	pantothenate biosynthesis I	0.052953	LOC_Os01g12560.1, LOC_Os02g17330.1, LOC_Os03g01600.1, LOC_Os07g12640.1, LOC_Os08g16570.1
PWY-3921	pantothenate biosynthesis II	0.052953	LOC_Os01g12560.1, LOC_Os02g17330.1, LOC_Os03g01600.1, LOC_Os07g12640.1, LOC_Os08g16570.1
PWY0-163	salvage pathways of pyrimidine ribonucleotides	0.0530487	LOC_Os01g72800.1, LOC_Os02g21750.1, LOC_Os02g35700.1, LOC_Os02g46680.1, LOC_Os02g47020.1, LOC_Os03g21490.1, LOC_Os05g04610.1, LOC_Os05g38170.1, LOC_Os11g16370.1, LOC_Os11g22350.1, LOC_Os12g36194.1
Chlorophyllide-a-Biosynthesis	Chlorophyllide <i>a</i> Biosynthesis	0.0553538	LOC_Os01g18320.1, LOC_Os01g39250.1, LOC_Os01g43390.1, LOC_Os02g46990.1, LOC_Os03g21900.1, LOC_Os03g36540.1, LOC_Os03g59640.1, LOC_Os04g52130.1, LOC_Os06g11500.1, LOC_Os12g17070.1
CHLOROPHYLL-SYN	chlorophyllide <i>a</i> biosynthesis	0.0553538	LOC_Os01g18320.1, LOC_Os01g39250.1, LOC_Os01g43390.1, LOC_Os02g46990.1, LOC_Os03g21900.1, LOC_Os03g36540.1, LOC_Os03g59640.1, LOC_Os04g52130.1, LOC_Os06g11500.1, LOC_Os12g17070.1
All-Trans-Farnesyl-PP-Biosynthesis	All-Trans-Farnesyl-PP-Biosynthesis	0.0575348	LOC_Os03g09060.1, LOC_Os05g46580.1, LOC_Os05g50550.1, LOC_Os08g09370.1, LOC_Os08g23320.1, LOC_Os12g17320.1
PWY-5123	trans,trans-farnesyl diphosphate biosynthesis	0.0575348	LOC_Os03g09060.1, LOC_Os05g46580.1, LOC_Os05g50550.1, LOC_Os08g09370.1, LOC_Os08g23320.1, LOC_Os12g17320.1
Pyrimidine-Nucleotide-Salvage	Pyrimidine Nucleotides Salvage	0.0634915	LOC_Os01g72800.1, LOC_Os02g21750.1, LOC_Os02g35700.1, LOC_Os02g46680.1, LOC_Os02g47020.1, LOC_Os03g21490.1, LOC_Os05g04610.1, LOC_Os05g38170.1, LOC_Os11g16370.1, LOC_Os11g22350.1, LOC_Os12g36194.1
Flavin-Biosynthesis	Flavin Biosynthesis	0.065834	LOC_Os02g27340.1, LOC_Os03g02600.1, LOC_Os03g58710.1, LOC_Os05g38570.1
RIBOSYN2-PWY	flavin biosynthesis	0.065834	LOC_Os02g27340.1, LOC_Os03g02600.1, LOC_Os03g58710.1, LOC_Os05g38570.1
PWY-4821	UDP-D-xylose biosynthesis	0.065834	LOC_Os01g73790.1, LOC_Os03g55070.1, LOC_Os12g25690.1, LOC_Os12g25700.1
PHENYLPROPANOID-SYN	Phenylpropanoid Derivatives Biosynthesis	0.0940786	LOC_Os01g01650.1, LOC_Os01g08440.1, LOC_Os01g27490.1, LOC_Os01g44260.1, LOC_Os01g67530.1, LOC_Os02g21520.1, LOC_Os02g46970.1, LOC_Os02g52840.1, LOC_Os03g09060.1, LOC_Os03g60509.1, LOC_Os04g43760.1, LOC_Os04g43800.1, LOC_Os04g56700.1, LOC_Os06g39330.1, LOC_Os07g17970.1, LOC_Os08g14760.1, LOC_Os08g23320.1, LOC_Os09g19734.1, LOC_Os10g17260.1, LOC_Os11g32650.1
Adenosine-Nucleotides-Degradation	Adenosine Nucleotides Degradation	0.0942569	LOC_Os02g40010.1, LOC_Os04g42520.1, LOC_Os05g38170.1, LOC_Os07g30150.1
SALVADEHYPOX-PWY	salvage pathways of adenine, hypoxanthine, and their nucleosides	0.0942569	LOC_Os02g40010.1, LOC_Os04g42520.1, LOC_Os05g38170.1, LOC_Os07g30150.1
PWY-5053	superpathway of GA<sub>12</sub> biosynthesis	0.0942569	LOC_Os02g17780.1, LOC_Os04g52230.1, LOC_Os06g02019.1, LOC_Os06g37330.1

## Sheet: DD_significant_pathways
All differentially expressed genes enriched for pathways in DD (p<0.1 , Fisher Exact) after 3 hrs stress.
ID	Name of pathway	P-value	Matches(Transcript ID)
LYSINE-SYN	Lysine Biosynthesis	0.000304493	LOC_Os02g07490.1, LOC_Os02g24020.1, LOC_Os02g24354.1, LOC_Os02g38920.1, LOC_Os03g02690.1, LOC_Os03g14120.1, LOC_Os03g42110.1, LOC_Os03g55280.1, LOC_Os03g63330.1, LOC_Os06g45590.1, LOC_Os07g20544.1, LOC_Os08g03290.1, LOC_Os08g25390.1, LOC_Os08g44000.1, LOC_Os09g12290.1, LOC_Os12g37960.1
DAPLYSINESYN-PWY	lysine biosynthesis I	0.000304493	LOC_Os02g07490.1, LOC_Os02g24020.1, LOC_Os02g24354.1, LOC_Os02g38920.1, LOC_Os03g02690.1, LOC_Os03g14120.1, LOC_Os03g42110.1, LOC_Os03g55280.1, LOC_Os03g63330.1, LOC_Os06g45590.1, LOC_Os07g20544.1, LOC_Os08g03290.1, LOC_Os08g25390.1, LOC_Os08g44000.1, LOC_Os09g12290.1, LOC_Os12g37960.1
PWY-2941	lysine biosynthesis II	0.000304493	LOC_Os02g07490.1, LOC_Os02g24020.1, LOC_Os02g24354.1, LOC_Os02g38920.1, LOC_Os03g02690.1, LOC_Os03g14120.1, LOC_Os03g42110.1, LOC_Os03g55280.1, LOC_Os03g63330.1, LOC_Os06g45590.1, LOC_Os07g20544.1, LOC_Os08g03290.1, LOC_Os08g25390.1, LOC_Os08g44000.1, LOC_Os09g12290.1, LOC_Os12g37960.1
PWY-5097	lysine biosynthesis VI	0.000304493	LOC_Os02g07490.1, LOC_Os02g24020.1, LOC_Os02g24354.1, LOC_Os02g38920.1, LOC_Os03g02690.1, LOC_Os03g14120.1, LOC_Os03g42110.1, LOC_Os03g55280.1, LOC_Os03g63330.1, LOC_Os06g45590.1, LOC_Os07g20544.1, LOC_Os08g03290.1, LOC_Os08g25390.1, LOC_Os08g44000.1, LOC_Os09g12290.1, LOC_Os12g37960.1
Biosynthesis	Biosynthesis	0.00130844	LOC_Os01g01080.1, LOC_Os01g01302.1, LOC_Os01g01510.1, LOC_Os01g01650.1, LOC_Os01g01710.1, LOC_Os01g01780.1, LOC_Os01g02020.1, LOC_Os01g03020.1, LOC_Os01g03710.1, LOC_Os01g04920.1, LOC_Os01g05810.1, LOC_Os01g06020.1, LOC_Os01g06660.1, LOC_Os01g07500.1, LOC_Os01g07530.1, LOC_Os01g07760.1, LOC_Os01g08110.1, LOC_Os01g08440.1, LOC_Os01g09320.1, LOC_Os01g10280.1, LOC_Os01g12560.1, LOC_Os01g12660.1, LOC…
Amino-Acid-Biosynthesis	Amino Acids Biosynthesis	0.00220508	LOC_Os01g06660.1, LOC_Os01g07500.1, LOC_Os01g12710.1, LOC_Os01g13190.1, LOC_Os01g16900.1, LOC_Os01g16940.1, LOC_Os01g18860.1, LOC_Os01g40860.1, LOC_Os01g48960.1, LOC_Os01g51980.1, LOC_Os01g52260.1, LOC_Os01g55870.1, LOC_Os01g55890.1, LOC_Os01g56610.1, LOC_Os01g59340.1, LOC_Os01g59920.1, LOC_Os01g62900.1, LOC_Os01g65090.1, LOC_Os01g65410.1, LOC_Os01g68320.1, LOC_Os01g71990.1, LOC_Os01g73450.1, LOC…
PWY-1042	glycolysis IV (plant cytosol)	0.00223688	LOC_Os01g09570.1, LOC_Os01g53680.1, LOC_Os01g58620.1, LOC_Os01g65310.1, LOC_Os02g02390.1, LOC_Os02g07490.1, LOC_Os02g38920.1, LOC_Os02g44010.1, LOC_Os02g48360.1, LOC_Os02g51820.1, LOC_Os03g03720.1, LOC_Os03g15950.1, LOC_Os03g19240.1, LOC_Os03g21260.1, LOC_Os03g27770.1, LOC_Os03g29730.1, LOC_Os03g44420.1, LOC_Os03g46910.1, LOC_Os04g38600.1, LOC_Os04g43800.1, LOC_Os04g48070.1, LOC_Os04g58110.1, LOC…
PROLINE-SYN	Proline Biosynthesis	0.00279651	LOC_Os01g12710.1, LOC_Os01g55890.1, LOC_Os01g62900.1, LOC_Os01g71990.1, LOC_Os01g73450.1, LOC_Os03g44150.1, LOC_Os03g44540.1, LOC_Os04g01590.1, LOC_Os04g39020.1, LOC_Os05g38150.1, LOC_Os08g07540.1, LOC_Os08g15030.1, LOC_Os09g26880.1, LOC_Os11g44860.1
IND-AMINO-ACID-SYN	Individual Amino Acids Biosynthesis	0.0028273	LOC_Os01g06660.1, LOC_Os01g07500.1, LOC_Os01g12710.1, LOC_Os01g13190.1, LOC_Os01g16900.1, LOC_Os01g16940.1, LOC_Os01g18860.1, LOC_Os01g40860.1, LOC_Os01g48960.1, LOC_Os01g51980.1, LOC_Os01g52260.1, LOC_Os01g55870.1, LOC_Os01g55890.1, LOC_Os01g56610.1, LOC_Os01g59340.1, LOC_Os01g59920.1, LOC_Os01g62900.1, LOC_Os01g65090.1, LOC_Os01g65410.1, LOC_Os01g68320.1, LOC_Os01g71990.1, LOC_Os01g73450.1, LOC…
Nucleotide-Biosynthesis	Nucleosides and Nucleotides Biosynthesis	0.00320165	LOC_Os01g10280.1, LOC_Os01g43020.1, LOC_Os01g51540.1, LOC_Os01g52530.1, LOC_Os01g65260.1, LOC_Os01g66500.1, LOC_Os01g68320.1, LOC_Os01g68330.1, LOC_Os01g72240.1, LOC_Os01g72250.1, LOC_Os01g72800.1, LOC_Os02g03540.1, LOC_Os02g17320.1, LOC_Os02g21750.1, LOC_Os02g35700.1, LOC_Os02g40010.1, LOC_Os02g40830.1, LOC_Os02g46680.1, LOC_Os02g47020.1, LOC_Os02g47850.1, LOC_Os02g50350.1, LOC_Os02g53790.1, LOC…
GLYCOLYSIS-VARIANTS	Glycolysis	0.00343515	LOC_Os01g09570.1, LOC_Os01g53680.1, LOC_Os01g58620.1, LOC_Os01g65310.1, LOC_Os02g02390.1, LOC_Os02g07490.1, LOC_Os02g17500.1, LOC_Os02g38920.1, LOC_Os02g44010.1, LOC_Os02g48360.1, LOC_Os02g51820.1, LOC_Os03g03720.1, LOC_Os03g15950.1, LOC_Os03g16050.1, LOC_Os03g19240.1, LOC_Os03g21260.1, LOC_Os03g27770.1, LOC_Os03g29730.1, LOC_Os03g44420.1, LOC_Os03g46910.1, LOC_Os04g38600.1, LOC_Os04g43800.1, LOC…
GLYCOLYSIS	glycolysis I	0.00343515	LOC_Os01g09570.1, LOC_Os01g53680.1, LOC_Os01g58620.1, LOC_Os01g65310.1, LOC_Os02g02390.1, LOC_Os02g07490.1, LOC_Os02g17500.1, LOC_Os02g38920.1, LOC_Os02g44010.1, LOC_Os02g48360.1, LOC_Os02g51820.1, LOC_Os03g03720.1, LOC_Os03g15950.1, LOC_Os03g16050.1, LOC_Os03g19240.1, LOC_Os03g21260.1, LOC_Os03g27770.1, LOC_Os03g29730.1, LOC_Os03g44420.1, LOC_Os03g46910.1, LOC_Os04g38600.1, LOC_Os04g43800.1, LOC…
Aminoacyl-tRNAs-Charging	Aminoacyl-tRNA Charging	0.00506125	LOC_Os01g03020.1, LOC_Os01g06020.1, LOC_Os01g31610.1, LOC_Os01g37837.1, LOC_Os01g54020.1, LOC_Os01g72970.1, LOC_Os02g33500.1, LOC_Os02g41470.1, LOC_Os02g51830.1, LOC_Os02g53770.1, LOC_Os02g54170.1, LOC_Os03g11120.1, LOC_Os03g38980.1, LOC_Os03g48850.1, LOC_Os04g23820.1, LOC_Os04g32650.1, LOC_Os05g05840.1, LOC_Os05g07030.1, LOC_Os05g08990.1, LOC_Os05g48510.1, LOC_Os06g01400.1, LOC_Os06g13660.1, LOC…
TRNA-CHARGING-PWY	tRNA charging pathway	0.00506125	LOC_Os01g03020.1, LOC_Os01g06020.1, LOC_Os01g31610.1, LOC_Os01g37837.1, LOC_Os01g54020.1, LOC_Os01g72970.1, LOC_Os02g33500.1, LOC_Os02g41470.1, LOC_Os02g51830.1, LOC_Os02g53770.1, LOC_Os02g54170.1, LOC_Os03g11120.1, LOC_Os03g38980.1, LOC_Os03g48850.1, LOC_Os04g23820.1, LOC_Os04g32650.1, LOC_Os05g05840.1, LOC_Os05g07030.1, LOC_Os05g08990.1, LOC_Os05g48510.1, LOC_Os06g01400.1, LOC_Os06g13660.1, LOC…
CITRULBIO-PWY	citrulline biosynthesis	0.00550596	LOC_Os01g12710.1, LOC_Os01g55890.1, LOC_Os01g62900.1, LOC_Os01g73450.1, LOC_Os03g44150.1, LOC_Os03g44540.1, LOC_Os04g01590.1, LOC_Os04g39020.1, LOC_Os05g38150.1, LOC_Os08g07540.1, LOC_Os08g15030.1, LOC_Os09g26880.1, LOC_Os10g40360.1
AMINE-DEG	Amines and Polyamines Degradation	0.00574096	LOC_Os01g06660.1, LOC_Os02g43194.1, LOC_Os02g43280.1, LOC_Os03g13300.1, LOC_Os03g21960.1, LOC_Os03g44150.1, LOC_Os03g51080.1, LOC_Os04g45720.1, LOC_Os08g36320.1, LOC_Os08g41990.1, LOC_Os11g08300.1
Other-Amino-Acid-Biosynthesis	Other Amino Acid Biosynthesis	0.00590121	LOC_Os01g12710.1, LOC_Os01g55890.1, LOC_Os01g62900.1, LOC_Os01g73450.1, LOC_Os02g47780.1, LOC_Os03g42110.1, LOC_Os03g44150.1, LOC_Os03g44540.1, LOC_Os03g55280.1, LOC_Os03g63330.1, LOC_Os04g01590.1, LOC_Os04g39020.1, LOC_Os05g38150.1, LOC_Os07g20544.1, LOC_Os07g27780.1, LOC_Os07g39690.1, LOC_Os08g07540.1, LOC_Os08g15030.1, LOC_Os08g25390.1, LOC_Os09g12290.1, LOC_Os09g26880.1, LOC_Os10g40360.1, LOC…
PUR-NUC-SYN	Purine Nucleotide Biosynthesis	0.0105631	LOC_Os01g10280.1, LOC_Os01g51540.1, LOC_Os01g52530.1, LOC_Os01g65260.1, LOC_Os01g66500.1, LOC_Os01g68330.1, LOC_Os01g72800.1, LOC_Os02g03540.1, LOC_Os02g17320.1, LOC_Os02g21750.1, LOC_Os02g35700.1, LOC_Os02g40010.1, LOC_Os02g40830.1, LOC_Os02g46680.1, LOC_Os02g47020.1, LOC_Os02g47850.1, LOC_Os02g53790.1, LOC_Os03g19930.1, LOC_Os03g20460.1, LOC_Os03g21490.1, LOC_Os03g51900.1, LOC_Os03g56800.1, LOC…
TRPSYN-PWY-1	tryptophan biosynthesis	0.0105967	LOC_Os02g16630.1, LOC_Os03g03450.1, LOC_Os03g15780.1, LOC_Os03g50880.1, LOC_Os03g58260.1, LOC_Os04g38950.1, LOC_Os05g30750.1, LOC_Os06g42560.1, LOC_Os06g48620.1, LOC_Os07g08430.1, LOC_Os08g04180.1, LOC_Os09g08130.1
TRYPTOPHAN-BIOSYNTHESIS	Tryptophan Biosynthesis	0.0105967	LOC_Os02g16630.1, LOC_Os03g03450.1, LOC_Os03g15780.1, LOC_Os03g50880.1, LOC_Os03g58260.1, LOC_Os04g38950.1, LOC_Os05g30750.1, LOC_Os06g42560.1, LOC_Os06g48620.1, LOC_Os07g08430.1, LOC_Os08g04180.1, LOC_Os09g08130.1
PYR-NUC-SYN	Pyrimidine Nucleotide Biosynthesis	0.0119169	LOC_Os01g43020.1, LOC_Os01g51540.1, LOC_Os01g52530.1, LOC_Os01g68320.1, LOC_Os01g68330.1, LOC_Os01g72240.1, LOC_Os01g72250.1, LOC_Os01g72800.1, LOC_Os02g03540.1, LOC_Os02g17320.1, LOC_Os02g21750.1, LOC_Os02g35700.1, LOC_Os02g40010.1, LOC_Os02g46680.1, LOC_Os02g47020.1, LOC_Os02g47850.1, LOC_Os02g50350.1, LOC_Os02g53790.1, LOC_Os03g20460.1, LOC_Os03g21490.1, LOC_Os03g46640.1, LOC_Os04g42520.1, LOC…
PWY-5337	stachyose biosynthesis	0.0145784	LOC_Os01g07530.1, LOC_Os03g20120.1, LOC_Os07g10840.1, LOC_Os07g48830.1
Purine-Nucleotide-De-Novo-Biosynthesis	Purine Nucleotides <i>De Novo</i> Biosynthesis	0.0169919	LOC_Os01g10280.1, LOC_Os01g65260.1, LOC_Os01g66500.1, LOC_Os02g35700.1, LOC_Os02g40830.1, LOC_Os02g47850.1, LOC_Os02g53790.1, LOC_Os03g19930.1, LOC_Os03g20460.1, LOC_Os03g51900.1, LOC_Os03g56800.1, LOC_Os03g61600.1, LOC_Os04g48010.1, LOC_Os04g57540.1, LOC_Os05g02820.1, LOC_Os05g35580.1, LOC_Os07g30970.1, LOC_Os08g02540.1, LOC_Os08g09210.1, LOC_Os08g10570.1, LOC_Os08g19140.1, LOC_Os08g23730.1, LOC…
PROSYN-PWY	proline biosynthesis I	0.0215242	LOC_Os01g12710.1, LOC_Os01g55890.1, LOC_Os01g62900.1, LOC_Os01g71990.1, LOC_Os01g73450.1, LOC_Os03g44540.1, LOC_Os04g39020.1, LOC_Os05g38150.1, LOC_Os08g07540.1, LOC_Os09g26880.1
PROLINE-SYN2-PWY	proline biosynthesis II	0.0215242	LOC_Os01g12710.1, LOC_Os01g55890.1, LOC_Os01g62900.1, LOC_Os01g71990.1, LOC_Os01g73450.1, LOC_Os03g44540.1, LOC_Os04g39020.1, LOC_Os05g38150.1, LOC_Os08g07540.1, LOC_Os09g26880.1
Gluconeogenesis	Gluconeogenesis	0.023227	LOC_Os01g09320.1, LOC_Os01g58620.1, LOC_Os01g61380.1, LOC_Os01g65310.1, LOC_Os02g02390.1, LOC_Os02g07490.1, LOC_Os02g14770.1, LOC_Os02g17500.1, LOC_Os02g38920.1, LOC_Os02g44010.1, LOC_Os03g03720.1, LOC_Os03g15950.1, LOC_Os03g16050.1, LOC_Os03g19240.1, LOC_Os03g21260.1, LOC_Os03g27770.1, LOC_Os03g56280.1, LOC_Os04g38600.1, LOC_Os04g43800.1, LOC_Os05g09440.1, LOC_Os05g35570.1, LOC_Os05g36270.1, LOC…
GLUCONEO-PWY	gluconeogenesis	0.023227	LOC_Os01g09320.1, LOC_Os01g58620.1, LOC_Os01g61380.1, LOC_Os01g65310.1, LOC_Os02g02390.1, LOC_Os02g07490.1, LOC_Os02g14770.1, LOC_Os02g17500.1, LOC_Os02g38920.1, LOC_Os02g44010.1, LOC_Os03g03720.1, LOC_Os03g15950.1, LOC_Os03g16050.1, LOC_Os03g19240.1, LOC_Os03g21260.1, LOC_Os03g27770.1, LOC_Os03g56280.1, LOC_Os04g38600.1, LOC_Os04g43800.1, LOC_Os05g09440.1, LOC_Os05g35570.1, LOC_Os05g36270.1, LOC…
Pyrimidine-De-Novo-Biosyn	Pyrimidine Nucleotides <i>De Novo</i> Biosynthesis	0.0241828	LOC_Os01g43020.1, LOC_Os01g68320.1, LOC_Os01g72240.1, LOC_Os01g72250.1, LOC_Os02g35700.1, LOC_Os02g47850.1, LOC_Os02g50350.1, LOC_Os02g53790.1, LOC_Os03g20460.1, LOC_Os03g46640.1, LOC_Os05g49770.1, LOC_Os06g03720.1, LOC_Os06g07210.1, LOC_Os06g49870.1, LOC_Os07g30970.1, LOC_Os07g44630.1, LOC_Os08g15030.1, LOC_Os08g19140.1, LOC_Os12g26060.1, LOC_Os12g36194.1
DITERPENOIDS	Diterpenoids Biosynthesis	0.0243492	LOC_Os02g36140.1, LOC_Os04g09900.1, LOC_Os04g10010.1, LOC_Os04g10060.1, LOC_Os04g10160.1, LOC_Os12g30824.1
PWY-782	glycolipid desaturation	0.0243492	LOC_Os03g18070.1, LOC_Os07g23410.1, LOC_Os07g23430.1, LOC_Os07g49310.1, LOC_Os08g34220.1, LOC_Os12g01370.1
PWY-762	phospholipid desaturation	0.0243492	LOC_Os03g18070.1, LOC_Os07g23410.1, LOC_Os07g23430.1, LOC_Os07g49310.1, LOC_Os08g34220.1, LOC_Os12g01370.1
TERPENOIDS	Terpenoids Biosynthesis	0.0243492	LOC_Os02g36140.1, LOC_Os04g09900.1, LOC_Os04g10010.1, LOC_Os04g10060.1, LOC_Os04g10160.1, LOC_Os12g30824.1
HOMOSERSYN-PWY	homoserine biosynthesis	0.0249014	LOC_Os03g42110.1, LOC_Os03g55280.1, LOC_Os03g63330.1, LOC_Os07g20544.1, LOC_Os08g25390.1, LOC_Os09g12290.1, LOC_Os12g03190.1
DENOVOPURINE2-PWY	purine nucleotides <i>de novo</i> biosynthesis I	0.0249896	LOC_Os01g65260.1, LOC_Os01g66500.1, LOC_Os02g35700.1, LOC_Os02g40830.1, LOC_Os02g47850.1, LOC_Os02g53790.1, LOC_Os03g19930.1, LOC_Os03g20460.1, LOC_Os03g51900.1, LOC_Os03g56800.1, LOC_Os03g61600.1, LOC_Os04g48010.1, LOC_Os04g57540.1, LOC_Os05g02820.1, LOC_Os05g35580.1, LOC_Os07g30970.1, LOC_Os08g02540.1, LOC_Os08g09210.1, LOC_Os08g10570.1, LOC_Os08g19140.1, LOC_Os08g23730.1, LOC_Os08g39160.1, LOC…
FAO-PWY	fatty acid &beta;-oxidation I	0.0311488	LOC_Os01g70090.1, LOC_Os02g17390.1, LOC_Os02g43720.1, LOC_Os05g03480.1, LOC_Os05g04170.1, LOC_Os05g07090.1, LOC_Os05g25310.1, LOC_Os05g46480.1, LOC_Os06g01390.1, LOC_Os06g24704.1, LOC_Os07g47820.1, LOC_Os08g15230.1, LOC_Os11g06880.1, LOC_Os11g35400.1, LOC_Os12g07110.1
Fatty-Acid-Degradation	Fatty Acids Degradation	0.0311488	LOC_Os01g70090.1, LOC_Os02g17390.1, LOC_Os02g43720.1, LOC_Os05g03480.1, LOC_Os05g04170.1, LOC_Os05g07090.1, LOC_Os05g25310.1, LOC_Os05g46480.1, LOC_Os06g01390.1, LOC_Os06g24704.1, LOC_Os07g47820.1, LOC_Os08g15230.1, LOC_Os11g06880.1, LOC_Os11g35400.1, LOC_Os12g07110.1
Deoxyribonucleotide-Biosynthesis	2'-Deoxyribonucleotides Biosynthesis	0.0326537	LOC_Os02g35700.1, LOC_Os02g53790.1, LOC_Os03g20460.1, LOC_Os03g46640.1, LOC_Os06g03720.1, LOC_Os06g07210.1, LOC_Os07g30970.1, LOC_Os07g44630.1, LOC_Os08g19140.1, LOC_Os12g26060.1, LOC_Os12g36194.1
PWY0-166	de novo biosynthesis of pyrimidine deoxyribonucleotides	0.0326537	LOC_Os02g35700.1, LOC_Os02g53790.1, LOC_Os03g20460.1, LOC_Os03g46640.1, LOC_Os06g03720.1, LOC_Os06g07210.1, LOC_Os07g30970.1, LOC_Os07g44630.1, LOC_Os08g19140.1, LOC_Os12g26060.1, LOC_Os12g36194.1
Pyrimid-Deoxyribonucleot-De-Novo-Biosyn	Pyrimidine Deoxyribonucleotides <i>De Novo</i> Biosynthesis	0.0326537	LOC_Os02g35700.1, LOC_Os02g53790.1, LOC_Os03g20460.1, LOC_Os03g46640.1, LOC_Os06g03720.1, LOC_Os06g07210.1, LOC_Os07g30970.1, LOC_Os07g44630.1, LOC_Os08g19140.1, LOC_Os12g26060.1, LOC_Os12g36194.1
PWY-724	superpathway of lysine, threonine and methionine biosynthesis II	0.0361546	LOC_Os01g56610.1, LOC_Os01g71990.1, LOC_Os02g07490.1, LOC_Os02g24020.1, LOC_Os02g24354.1, LOC_Os02g38920.1, LOC_Os03g02690.1, LOC_Os03g14120.1, LOC_Os03g24870.1, LOC_Os03g42110.1, LOC_Os03g55280.1, LOC_Os03g63330.1, LOC_Os06g23684.1, LOC_Os06g45590.1, LOC_Os07g20544.1, LOC_Os07g46450.1, LOC_Os08g03290.1, LOC_Os08g25390.1, LOC_Os08g44000.1, LOC_Os09g12290.1, LOC_Os10g28630.1, LOC_Os10g37340.1, LOC…
ARGASEDEG-PWY	arginine degradation I (arginase pathway)	0.0362661	LOC_Os01g40860.1, LOC_Os02g07760.1, LOC_Os02g43194.1, LOC_Os02g43280.1, LOC_Os02g49720.1, LOC_Os03g44150.1, LOC_Os04g01590.1, LOC_Os04g39020.1, LOC_Os04g45720.1, LOC_Os09g26880.1
PWY-5136	fatty acid &beta;-oxidation II (plant, saturated)	0.0362661	LOC_Os01g70090.1, LOC_Os02g17390.1, LOC_Os02g43720.1, LOC_Os05g04170.1, LOC_Os05g25310.1, LOC_Os06g01390.1, LOC_Os06g24704.1, LOC_Os11g06880.1, LOC_Os11g35400.1, LOC_Os12g07110.1
Formaldehyde-Assimilation	Formaldehyde Assimilation	0.0362661	LOC_Os02g02390.1, LOC_Os03g16050.1, LOC_Os03g51000.1, LOC_Os04g19740.1, LOC_Os05g36270.1, LOC_Os06g04270.1, LOC_Os06g14740.1, LOC_Os06g40640.1, LOC_Os07g15130.1, LOC_Os08g02700.1
P185-PWY	xylulose-monophosphate cycle	0.0362661	LOC_Os02g02390.1, LOC_Os03g16050.1, LOC_Os03g51000.1, LOC_Os04g19740.1, LOC_Os05g36270.1, LOC_Os06g04270.1, LOC_Os06g14740.1, LOC_Os06g40640.1, LOC_Os07g15130.1, LOC_Os08g02700.1
Pentose-Phosphate-Cycle	Pentose Phosphate Pathways	0.0391869	LOC_Os01g39270.1, LOC_Os01g71990.1, LOC_Os03g20300.1, LOC_Os03g29950.1, LOC_Os03g56860.1, LOC_Os03g56869.1, LOC_Os04g19740.1, LOC_Os04g24140.1, LOC_Os06g02144.1, LOC_Os06g04270.1, LOC_Os06g14740.1, LOC_Os06g46372.1, LOC_Os07g08030.1, LOC_Os07g41280.1, LOC_Os09g32810.1, LOC_Os09g35970.1
Citrulline-Biosynthesis	Citrulline-Biosynthesis	0.0395334	LOC_Os01g12710.1, LOC_Os01g55890.1, LOC_Os01g62900.1, LOC_Os01g73450.1, LOC_Os03g44150.1, LOC_Os03g44540.1, LOC_Os04g01590.1, LOC_Os04g39020.1, LOC_Os05g38150.1, LOC_Os08g07540.1, LOC_Os08g15030.1, LOC_Os09g26880.1, LOC_Os10g40360.1
PWY-5004	superpathway of citrulline metabolism	0.0395334	LOC_Os01g12710.1, LOC_Os01g55890.1, LOC_Os01g62900.1, LOC_Os01g73450.1, LOC_Os03g44150.1, LOC_Os03g44540.1, LOC_Os04g01590.1, LOC_Os04g39020.1, LOC_Os05g38150.1, LOC_Os08g07540.1, LOC_Os08g15030.1, LOC_Os09g26880.1, LOC_Os10g40360.1
ARG-PRO-PWY	arginine degradation VI (arginase 2 pathway)	0.0419988	LOC_Os01g71990.1, LOC_Os03g44150.1, LOC_Os04g01590.1
Porphyrin-Compounds-Biosynthesis	Porphyrin Compounds Biosynthesis	0.0420289	LOC_Os01g12660.1, LOC_Os01g18320.1, LOC_Os01g39250.1, LOC_Os01g43390.1, LOC_Os01g43480.1, LOC_Os02g46990.1, LOC_Os03g05730.1, LOC_Os03g21900.1, LOC_Os03g36540.1, LOC_Os03g59640.1, LOC_Os04g52130.1, LOC_Os04g53190.1, LOC_Os04g57550.1, LOC_Os05g28200.1, LOC_Os05g29760.1, LOC_Os06g11500.1, LOC_Os06g50050.1, LOC_Os12g17070.1
Chlorophyll-Biosynthesis	Chlorophyll Biosynthesis	0.0475196	LOC_Os01g12660.1, LOC_Os01g18320.1, LOC_Os01g39250.1, LOC_Os01g43390.1, LOC_Os01g43480.1, LOC_Os02g46990.1, LOC_Os03g05730.1, LOC_Os03g21900.1, LOC_Os03g36540.1, LOC_Os03g59640.1, LOC_Os04g52130.1, LOC_Os04g53190.1, LOC_Os04g57550.1, LOC_Os05g28200.1, LOC_Os06g11500.1, LOC_Os06g50050.1, LOC_Os12g17070.1
NONOXIPENT-PWY	pentose phosphate pathway (non-oxidative branch)	0.0481791	LOC_Os03g56860.1, LOC_Os03g56869.1, LOC_Os04g19740.1, LOC_Os04g24140.1, LOC_Os06g04270.1, LOC_Os07g08030.1, LOC_Os09g32810.1
PWY-841	purine nucleotides <i>de novo</i> biosynthesis II	0.0495795	LOC_Os01g10280.1, LOC_Os01g65260.1, LOC_Os01g66500.1, LOC_Os02g40830.1, LOC_Os02g47850.1, LOC_Os03g19930.1, LOC_Os03g51900.1, LOC_Os03g56800.1, LOC_Os03g61600.1, LOC_Os04g48010.1, LOC_Os05g02820.1, LOC_Os05g35580.1, LOC_Os08g09210.1, LOC_Os08g10570.1, LOC_Os08g23730.1, LOC_Os08g39160.1, LOC_Os09g29190.1, LOC_Os11g06930.1, LOC_Os12g09540.1
PWY1F-FLAVSYN	flavonoid biosynthesis	0.0502794	LOC_Os01g67530.1, LOC_Os02g08100.1, LOC_Os02g21520.1, LOC_Os02g46970.1, LOC_Os03g04000.1, LOC_Os03g60509.1, LOC_Os04g56700.1, LOC_Os07g17970.1, LOC_Os08g14760.1, LOC_Os08g34790, LOC_Os11g32650.1
Fatty-acid-biosynthesis	Fatty Acid Biosynthesis	0.0513461	LOC_Os01g34560.1, LOC_Os01g65830.1, LOC_Os02g11070.1, LOC_Os02g17390.1, LOC_Os02g56860.1, LOC_Os03g08360.1, LOC_Os03g18590.1, LOC_Os03g26530.1, LOC_Os03g30950.1, LOC_Os04g55060.1, LOC_Os05g22940.1, LOC_Os05g47540.1, LOC_Os05g49900.1, LOC_Os06g14810.1, LOC_Os06g37610.1, LOC_Os06g39750.1, LOC_Os07g29220.1, LOC_Os07g42420.1, LOC_Os08g09950.1, LOC_Os08g10010.1, LOC_Os08g23810.1, LOC_Os09g10600.1, LOC…
TERPENOID-PHYTOALEXINS	Terpenoid Phytoalexins Biosynthesis	0.0517421	LOC_Os02g36140.1, LOC_Os04g09900.1, LOC_Os04g10010.1, LOC_Os04g10060.1, LOC_Os04g10160.1, LOC_Os12g30824.1
CARN-DEG	Carnitine Degradation	0.0526646	LOC_Os02g43194.1, LOC_Os02g43280.1, LOC_Os04g45720.1, LOC_Os11g08300.1
PWY-3641	carnitine degradation III	0.0526646	LOC_Os02g43194.1, LOC_Os02g43280.1, LOC_Os04g45720.1, LOC_Os11g08300.1
PWY4KF-48	momilactone biosynthesis	0.0526646	LOC_Os04g09900.1, LOC_Os04g10010.1, LOC_Os04g10060.1, LOC_Os04g10160.1
PWY-4981	proline biosynthesis V (from arginine)	0.0526646	LOC_Os01g71990.1, LOC_Os03g44150.1, LOC_Os08g15030.1, LOC_Os11g44860.1
PWY-3162	tryptophan degradation V (side chain pathway)	0.0526646	LOC_Os02g43194.1, LOC_Os02g43280.1, LOC_Os04g45720.1, LOC_Os11g08300.1
Chlorophyllide-a-Biosynthesis	Chlorophyllide <i>a</i> Biosynthesis	0.0537834	LOC_Os01g12660.1, LOC_Os01g18320.1, LOC_Os01g39250.1, LOC_Os01g43390.1, LOC_Os01g43480.1, LOC_Os02g46990.1, LOC_Os03g05730.1, LOC_Os03g21900.1, LOC_Os03g36540.1, LOC_Os03g59640.1, LOC_Os04g52130.1, LOC_Os04g53190.1, LOC_Os04g57550.1, LOC_Os06g11500.1, LOC_Os06g50050.1, LOC_Os12g17070.1
CHLOROPHYLL-SYN	chlorophyllide <i>a</i> biosynthesis	0.0537834	LOC_Os01g12660.1, LOC_Os01g18320.1, LOC_Os01g39250.1, LOC_Os01g43390.1, LOC_Os01g43480.1, LOC_Os02g46990.1, LOC_Os03g05730.1, LOC_Os03g21900.1, LOC_Os03g36540.1, LOC_Os03g59640.1, LOC_Os04g52130.1, LOC_Os04g53190.1, LOC_Os04g57550.1, LOC_Os06g11500.1, LOC_Os06g50050.1, LOC_Os12g17070.1
NUCLEO-DEG	Nucleosides and Nucleotides Degradation	0.0568345	LOC_Os01g51540.1, LOC_Os01g59340.1, LOC_Os01g64520.1, LOC_Os02g40010.1, LOC_Os03g31550.1, LOC_Os03g56800.1, LOC_Os04g19740.1, LOC_Os04g42520.1, LOC_Os05g38170.1, LOC_Os06g04270.1, LOC_Os07g30150.1, LOC_Os07g46630.1, LOC_Os11g06930.1
PROLINE-DEG	Proline Degradation	0.0640625	LOC_Os01g40860.1, LOC_Os02g07760.1, LOC_Os02g43194.1, LOC_Os02g43280.1, LOC_Os02g49720.1, LOC_Os04g39020.1, LOC_Os04g45720.1, LOC_Os09g26880.1, LOC_Os10g40360.1
PROUT-PWY	proline degradation I	0.0640625	LOC_Os01g40860.1, LOC_Os02g07760.1, LOC_Os02g43194.1, LOC_Os02g43280.1, LOC_Os02g49720.1, LOC_Os04g39020.1, LOC_Os04g45720.1, LOC_Os09g26880.1, LOC_Os10g40360.1
PWY-4561	proline degradation II	0.0640625	LOC_Os01g40860.1, LOC_Os02g07760.1, LOC_Os02g43194.1, LOC_Os02g43280.1, LOC_Os02g49720.1, LOC_Os04g39020.1, LOC_Os04g45720.1, LOC_Os09g26880.1, LOC_Os10g40360.1
FLAVONOID-SYN	Flavonoids Biosynthesis	0.064612	LOC_Os01g01650.1, LOC_Os01g08440.1, LOC_Os01g27490.1, LOC_Os01g44260.1, LOC_Os01g67530.1, LOC_Os02g08100.1, LOC_Os02g21520.1, LOC_Os02g46970.1, LOC_Os02g52840.1, LOC_Os03g04000.1, LOC_Os03g60509.1, LOC_Os04g56700.1, LOC_Os06g27770.1, LOC_Os06g39330.1, LOC_Os07g17970.1, LOC_Os08g14760.1, LOC_Os08g34790, LOC_Os10g17260.1, LOC_Os11g32650.1
PWY-3742	tetrahydrofolate biosynthesis II	0.0723326	LOC_Os04g56710.1, LOC_Os07g42632.1, LOC_Os09g27420.1, LOC_Os09g38759.1, LOC_Os10g35250.1, LOC_Os10g35940.1, LOC_Os10g40130.1, LOC_Os12g26060.1
P1-PWY	salvage pathways of purine and pyrimidine nucleotides	0.077083	LOC_Os01g51540.1, LOC_Os01g52530.1, LOC_Os01g68330.1, LOC_Os01g72800.1, LOC_Os02g03540.1, LOC_Os02g17320.1, LOC_Os02g21750.1, LOC_Os02g40010.1, LOC_Os02g46680.1, LOC_Os02g47020.1, LOC_Os02g53790.1, LOC_Os03g20460.1, LOC_Os03g21490.1, LOC_Os04g42520.1, LOC_Os04g57540.1, LOC_Os05g04610.1, LOC_Os05g38170.1, LOC_Os06g41360.1, LOC_Os07g30150.1, LOC_Os07g44630.1, LOC_Os08g02540.1, LOC_Os08g19140.1, LOC…
FASYN-INITIAL-PWY	fatty acid biosynthesis - initial steps	0.0785864	LOC_Os01g34560.1, LOC_Os02g11070.1, LOC_Os02g56860.1, LOC_Os03g08360.1, LOC_Os03g18590.1, LOC_Os03g26530.1, LOC_Os04g55060.1, LOC_Os05g22940.1, LOC_Os05g49900.1, LOC_Os06g14810.1, LOC_Os06g39750.1, LOC_Os07g42420.1, LOC_Os10g33370.1
PWY0-881	superpathway of fatty acid biosynthesis	0.0813422	LOC_Os01g34560.1, LOC_Os02g11070.1, LOC_Os02g56860.1, LOC_Os03g08360.1, LOC_Os03g18590.1, LOC_Os03g26530.1, LOC_Os04g55060.1, LOC_Os05g22940.1, LOC_Os05g49900.1, LOC_Os06g14810.1, LOC_Os06g39750.1, LOC_Os07g42420.1, LOC_Os08g23810.1, LOC_Os09g10600.1, LOC_Os10g33370.1
PWY-3941	&beta;-alanine biosynthesis II	0.0816374	LOC_Os02g17390.1, LOC_Os05g03480.1, LOC_Os05g07090.1, LOC_Os05g46480.1, LOC_Os06g01390.1, LOC_Os06g24704.1, LOC_Os07g47820.1
GLUTAMATE-SYN	Glutamate Biosynthesis	0.0894685	LOC_Os01g40860.1, LOC_Os01g48960.1, LOC_Os02g07760.1, LOC_Os02g43194.1, LOC_Os02g43280.1, LOC_Os02g49720.1, LOC_Os03g44150.1, LOC_Os04g01590.1, LOC_Os04g39020.1, LOC_Os04g45720.1, LOC_Os04g53210.1, LOC_Os09g26880.1
HISTIDINE-SYN	Histidine Biosynthesis	0.0894685	LOC_Os01g07500.1, LOC_Os01g13190.1, LOC_Os01g16940.1, LOC_Os01g51980.1, LOC_Os02g47940.1, LOC_Os03g04169.1, LOC_Os03g15120.1, LOC_Os04g52710.1, LOC_Os06g23684.1, LOC_Os10g25130.1, LOC_Os10g25140.1, LOC_Os11g35040.1
HISTSYN-PWY	histidine biosynthesis I	0.0894685	LOC_Os01g07500.1, LOC_Os01g13190.1, LOC_Os01g16940.1, LOC_Os01g51980.1, LOC_Os02g47940.1, LOC_Os03g04169.1, LOC_Os03g15120.1, LOC_Os04g52710.1, LOC_Os06g23684.1, LOC_Os10g25130.1, LOC_Os10g25140.1, LOC_Os11g35040.1
4-Aminobutyraye-Degradation	4-Aminobutyrate Degradation	0.0920033	LOC_Os03g13300.1, LOC_Os03g21960.1, LOC_Os03g44150.1, LOC_Os03g51080.1, LOC_Os08g36320.1, LOC_Os08g41990.1
Adenosine-Nucleotides-Degradation	Adenosine Nucleotides Degradation	0.0920033	LOC_Os02g40010.1, LOC_Os03g31550.1, LOC_Os04g42520.1, LOC_Os05g38170.1, LOC_Os07g30150.1, LOC_Os07g46630.1
GLUDEG-I-PWY	glutamate degradation III	0.0920033	LOC_Os03g13300.1, LOC_Os03g21960.1, LOC_Os03g44150.1, LOC_Os03g51080.1, LOC_Os08g36320.1, LOC_Os08g41990.1
SALVADEHYPOX-PWY	salvage pathways of adenine, hypoxanthine, and their nucleosides	0.0920033	LOC_Os02g40010.1, LOC_Os03g31550.1, LOC_Os04g42520.1, LOC_Os05g38170.1, LOC_Os07g30150.1, LOC_Os07g46630.1
SUCROSE-DEG	Sucrose Degradation	0.0998333	LOC_Os01g09570.1, LOC_Os01g12900.1, LOC_Os01g24950.1, LOC_Os01g53680.1, LOC_Os01g53930.1, LOC_Os01g58620.1, LOC_Os01g65310.1, LOC_Os02g01590.1, LOC_Os02g02390.1, LOC_Os02g07490.1, LOC_Os02g17500.1, LOC_Os02g33110.1, LOC_Os02g35170.1, LOC_Os02g38920.1, LOC_Os02g44010.1, LOC_Os02g48360.1, LOC_Os02g51820.1, LOC_Os02g57040.1, LOC_Os03g03720.1, LOC_Os03g15950.1, LOC_Os03g19240.1, LOC_Os03g20020.1, LOC…

## Sheet: IR_Pathways_up
Upregulated Genes enriched for pathways in IR20 (p<0.1 , Fisher Exact) after 3 hrs stress.
ID	Name of pathway	P-value	Matches(Transcript ID)
Degradation	Degradation/Utilization/Assimilation	6.61655e-06	LOC_Os01g02020.1, LOC_Os01g09570.1, LOC_Os01g15000.1, LOC_Os01g16350.1, LOC_Os01g19170.1, LOC_Os01g22900.1, LOC_Os01g40070.1, LOC_Os01g40860.1, LOC_Os01g42850.1, LOC_Os01g45060.1, LOC_Os01g47400.1, LOC_Os01g48960.1, LOC_Os01g53990.1, LOC_Os01g55240.1, LOC_Os01g56810.1, LOC_Os01g57730.1, LOC_Os01g58030.1, LOC_Os01g58620.1, LOC_Os01g61410.1, LOC_Os01g64520.1, LOC_Os01g70310.1, LOC_Os01g71310.1, LOC…
PWY-5337	stachyose biosynthesis	2.03764e-05	LOC_Os01g07530.1, LOC_Os03g20120.1, LOC_Os07g10840.1, LOC_Os07g48830.1
HORMONE-DEG	Hormones Degradation	0.00163112	LOC_Os01g55240.1, LOC_Os01g56810.1, LOC_Os01g71310.1, LOC_Os02g47470.1, LOC_Os05g43880.1
PLANT-HORMONE-DEG	Plant Hormones Degradation	0.00163112	LOC_Os01g55240.1, LOC_Os01g56810.1, LOC_Os01g71310.1, LOC_Os02g47470.1, LOC_Os05g43880.1
PWY-43	putrescine biosynthesis II	0.00275893	LOC_Os04g01690.1, LOC_Os04g39210.1, LOC_Os06g04070.1
Amino-Acid-Degradation	Amino Acids Degradation	0.00281557	LOC_Os01g02020.1, LOC_Os01g16350.1, LOC_Os01g40860.1, LOC_Os01g58030.1, LOC_Os01g61410.1, LOC_Os01g73970.1, LOC_Os02g07160.1, LOC_Os02g10310.1, LOC_Os02g49720.1, LOC_Os02g54254.1, LOC_Os03g13300.1, LOC_Os03g53750.1, LOC_Os04g01690.1, LOC_Os04g33190.1, LOC_Os05g01760.1, LOC_Os05g39310.1, LOC_Os05g39320.1, LOC_Os05g46360.1, LOC_Os06g01360.1, LOC_Os06g04070.1, LOC_Os06g06560.1, LOC_Os06g23684.1, LOC…
PROPFERM-PWY	D-lactate fermentation to propionate and acetate	0.00460233	LOC_Os05g03480.1, LOC_Os05g07090.1, LOC_Os05g46480.1, LOC_Os06g24704.1
PWY-3941	&beta;-alanine biosynthesis II	0.00654267	LOC_Os05g03480.1, LOC_Os05g07090.1, LOC_Os05g46480.1, LOC_Os06g24704.1
Oligosaccharides-Biosynthesis	Oligosaccharides Biosynthesis	0.00654267	LOC_Os01g07530.1, LOC_Os03g20120.1, LOC_Os07g10840.1, LOC_Os07g48830.1
GLUTAMATE-DEG	Glutamate Degradation	0.00792493	LOC_Os01g02020.1, LOC_Os01g58030.1, LOC_Os03g13300.1, LOC_Os03g53750.1, LOC_Os04g33190.1, LOC_Os08g36320.1
Abscisic-Acid-Biosynthesis	Abscisic Acid Biosynthesis	0.00872222	LOC_Os02g47470.1, LOC_Os07g05940.1, LOC_Os12g42280.1
Putrescine-Biosynthesis	Putrescine Biosynthesis	0.00872222	LOC_Os04g01690.1, LOC_Os04g39210.1, LOC_Os06g04070.1
LYSINE-DEG	Lysine Degradation	0.0118883	LOC_Os01g73970.1, LOC_Os02g54254.1, LOC_Os05g01760.1, LOC_Os05g46360.1
TYROSINE-DEG	Tyrosine Degradation	0.0118883	LOC_Os02g07160.1, LOC_Os02g10310.1, LOC_Os06g01360.1, LOC_Os06g23684.1
TYRFUMCAT-PWY	tyrosine degradation I	0.0118883	LOC_Os02g07160.1, LOC_Os02g10310.1, LOC_Os06g01360.1, LOC_Os06g23684.1
PWY-102	gibberellin inactivation	0.0130715	LOC_Os01g55240.1, LOC_Os05g43880.1
GIBBERELLINS-DEGRADATION	Gibberellins Degradation	0.0130715	LOC_Os01g55240.1, LOC_Os05g43880.1
TERPENOID-DEG	Terpenoids Degradation	0.0132669	LOC_Os02g47470.1, LOC_Os07g05940.1, LOC_Os12g42280.1
Beta-Alanine-Biosynthesis	&beta; Alanine Biosynthesis	0.0153699	LOC_Os05g03480.1, LOC_Os05g07090.1, LOC_Os05g46480.1, LOC_Os06g24704.1
PWY-5410	13-LOX and 13-HPL pathway	0.0153699	LOC_Os03g49380.1, LOC_Os03g52860.1, LOC_Os08g39840.1, LOC_Os12g26290.1
4-Hydroxyproline-Degradation	4-Hydroxyproline Degradation	0.0153699	LOC_Os01g40860.1, LOC_Os02g49720.1, LOC_Os08g34210.1, LOC_Os09g26880.1
HYDROXYPRODEG-PWY	4-hydroxyproline degradation I	0.0153699	LOC_Os01g40860.1, LOC_Os02g49720.1, LOC_Os08g34210.1, LOC_Os09g26880.1
Divinyl-Ether-Biosynthesis	Divinyl Ether Biosynthesis	0.0153699	LOC_Os03g49380.1, LOC_Os03g52860.1, LOC_Os08g39840.1, LOC_Os12g26290.1
PWY-5409	divinyl ether biosynthesis II (13-LOX)	0.0153699	LOC_Os03g49380.1, LOC_Os03g52860.1, LOC_Os08g39840.1, LOC_Os12g26290.1
POLYAMINSYN3-PWY	superpathway of polyamine biosynthesis II	0.0153699	LOC_Os02g39790.1, LOC_Os04g01690.1, LOC_Os04g39210.1, LOC_Os06g04070.1
FATTY-ACID-DERIVATIVE-SYN	Fatty Acid Derivatives Biosynthesis	0.0182775	LOC_Os01g40070.1, LOC_Os03g49380.1, LOC_Os03g52860.1, LOC_Os03g55800.1, LOC_Os06g11290.1, LOC_Os08g39840.1, LOC_Os12g26290.1
Jasmonates-Biosynthesis	Jasmonates Biosynthesis	0.0182775	LOC_Os01g40070.1, LOC_Os03g49380.1, LOC_Os03g52860.1, LOC_Os03g55800.1, LOC_Os06g11290.1, LOC_Os08g39840.1, LOC_Os12g26290.1
PWY-735	jasmonic acid biosynthesis	0.0182775	LOC_Os01g40070.1, LOC_Os03g49380.1, LOC_Os03g52860.1, LOC_Os03g55800.1, LOC_Os06g11290.1, LOC_Os08g39840.1, LOC_Os12g26290.1
AST-PWY	arginine degradation II	0.0189218	LOC_Os01g40860.1, LOC_Os02g49720.1, LOC_Os09g26880.1
PROLINE-DEG	Proline Degradation	0.0194321	LOC_Os01g40860.1, LOC_Os02g49720.1, LOC_Os08g34210.1, LOC_Os09g26880.1
PROUT-PWY	proline degradation I	0.0194321	LOC_Os01g40860.1, LOC_Os02g49720.1, LOC_Os08g34210.1, LOC_Os09g26880.1
PWY-4561	proline degradation II	0.0194321	LOC_Os01g40860.1, LOC_Os02g49720.1, LOC_Os08g34210.1, LOC_Os09g26880.1
GLUTAMATE-SYN	Glutamate Biosynthesis	0.0199057	LOC_Os01g40860.1, LOC_Os01g48960.1, LOC_Os02g49720.1, LOC_Os08g34210.1, LOC_Os09g26880.1
ARGASEDEG-PWY	arginine degradation I (arginase pathway)	0.0240987	LOC_Os01g40860.1, LOC_Os02g49720.1, LOC_Os08g34210.1, LOC_Os09g26880.1
GLUDEG-II-PWY	glutamate degradation VII (to butyrate)	0.0240987	LOC_Os01g02020.1, LOC_Os01g58030.1, LOC_Os03g53750.1, LOC_Os04g33190.1
PWY0-823	arginine degradation III (arginine decarboxylase/agmatinase pathway)	0.0249815	LOC_Os04g01690.1, LOC_Os06g04070.1
PPGPPMET-PWY	ppGpp biosynthesis	0.0249815	LOC_Os08g35620.1, LOC_Os09g27050.1
PWY-40	putrescine biosynthesis I	0.0249815	LOC_Os04g01690.1, LOC_Os06g04070.1
LYSINE-DEG1-PWY	lysine degradation II	0.0257066	LOC_Os01g73970.1, LOC_Os02g54254.1, LOC_Os05g01760.1
SESQUITERPENOID-SYN	Sesquiterpenoids Biosynthesis	0.0257066	LOC_Os02g47470.1, LOC_Os07g05940.1, LOC_Os12g42280.1
FAO-PWY	fatty acid &beta;-oxidation I	0.0369862	LOC_Os05g03480.1, LOC_Os05g07090.1, LOC_Os05g46480.1, LOC_Os06g24704.1, LOC_Os08g15230.1
Fatty-Acid-Degradation	Fatty Acids Degradation	0.0369862	LOC_Os05g03480.1, LOC_Os05g07090.1, LOC_Os05g46480.1, LOC_Os06g24704.1, LOC_Os08g15230.1
Carbohydrates-Biosynthesis	Carbohydrates Biosynthesis	0.0370512	LOC_Os01g07530.1, LOC_Os01g09320.1, LOC_Os01g42850.1, LOC_Os01g58620.1, LOC_Os01g71690.1, LOC_Os02g01590.1, LOC_Os02g17320.1, LOC_Os02g17500.1, LOC_Os03g04770.1, LOC_Os03g20120.1, LOC_Os03g22120.1, LOC_Os03g22790.1, LOC_Os03g26910.1, LOC_Os04g19740.1, LOC_Os04g24140.1, LOC_Os04g52730.1, LOC_Os05g32710.1, LOC_Os05g36260.1, LOC_Os05g48340.1, LOC_Os05g50380.1, LOC_Os05g51670.1, LOC_Os06g06560.1, LOC…
PWY-695	abscisic acid biosynthesis	0.0397966	LOC_Os07g05940.1, LOC_Os12g42280.1
SUCUTIL-PWY	sucrose degradation I	0.0426468	LOC_Os01g22900.1, LOC_Os02g01590.1, LOC_Os03g20020.1
ISOPRENOIDS	Hemiterpenes Biosynthesis	0.0481063	LOC_Os01g02020.1, LOC_Os02g48330.1, LOC_Os05g33840.1, LOC_Os05g34450.1, LOC_Os07g40260.1
Isopentenyl-Diphosphate-Biosynthesis	Isopentenyl Diphosphate Biosynthesis	0.0481063	LOC_Os01g02020.1, LOC_Os02g48330.1, LOC_Os05g33840.1, LOC_Os05g34450.1, LOC_Os07g40260.1
Carotenoid-Degradation	Carotenoids Degradation	0.057073	LOC_Os07g05940.1, LOC_Os12g42280.1
PWY-5074	mevalonate degradation	0.057073	LOC_Os01g16350.1, LOC_Os02g48330.1
Tetraterpenoid-Degradation	Tetraterpenoids Degradation	0.057073	LOC_Os07g05940.1, LOC_Os12g42280.1
Polyamine-Biosynthesis	Amines and Polyamines Biosynthesis	0.0621802	LOC_Os01g64520.1, LOC_Os02g39790.1, LOC_Os04g01690.1, LOC_Os04g39210.1, LOC_Os04g52730.1, LOC_Os06g04070.1, LOC_Os06g06560.1, LOC_Os07g42280.1, LOC_Os11g06930.1, LOC_Os12g03720.1
POLYAMSYN-PWY	superpathway of polyamine biosynthesis I	0.0638985	LOC_Os02g39790.1, LOC_Os04g01690.1, LOC_Os06g04070.1
SECONDARY-METABOLITE-BIOSYNTHESIS	Secondary Metabolites Biosynthesis	0.0649548	LOC_Os01g02020.1, LOC_Os01g40070.1, LOC_Os01g50050.1, LOC_Os01g67540.1, LOC_Os02g41670.1, LOC_Os02g47470.1, LOC_Os02g48330.1, LOC_Os03g09250.1, LOC_Os03g49380.1, LOC_Os03g52860.1, LOC_Os03g55800.1, LOC_Os04g37619.1, LOC_Os05g25640.1, LOC_Os05g33840.1, LOC_Os05g34450.1, LOC_Os06g11290.1, LOC_Os06g27770.1, LOC_Os07g01340.1, LOC_Os07g05940.1, LOC_Os07g40260.1, LOC_Os08g34790, LOC_Os08g39840.1, LOC_O…
GLUGLNSYN-PWY	glutamate biosynthesis IV	0.0677083	LOC_Os01g48960.1
Trehalose-Degradation	Trehalose Degradation	0.0677083	LOC_Os10g37660.1
PWY0-1182	trehalose degradation II (high osmolarity)	0.0677083	LOC_Os10g37660.1
CARBO-BIOSYNTHESIS	Sugars Biosynthesis	0.072063	LOC_Os01g09320.1, LOC_Os01g42850.1, LOC_Os01g58620.1, LOC_Os02g17320.1, LOC_Os02g17500.1, LOC_Os03g04770.1, LOC_Os03g22120.1, LOC_Os03g22790.1, LOC_Os03g26910.1, LOC_Os04g19740.1, LOC_Os04g24140.1, LOC_Os04g52730.1, LOC_Os05g32710.1, LOC_Os05g36260.1, LOC_Os05g48340.1, LOC_Os05g51670.1, LOC_Os07g42490.1, LOC_Os07g43160.1, LOC_Os08g02700.1, LOC_Os08g36910.1, LOC_Os09g15420.1, LOC_Os10g13550.1, LOC…
PWY66-162	oxidative ethanol degradation III	0.074516	LOC_Os01g40860.1, LOC_Os02g49720.1, LOC_Os04g33190.1, LOC_Os09g26880.1
FUCCAT-PWY	fucose degradation	0.0760307	LOC_Os01g40860.1, LOC_Os02g49720.1, LOC_Os09g26880.1
Ammonia-Assimilation	Ammonia Assimilation	0.0764133	LOC_Os01g48960.1, LOC_Os03g50490.1
PWY-3282	ammonia assimilation cycle II	0.0764133	LOC_Os01g48960.1, LOC_Os03g50490.1
Organic-solutes-Biosynthesis	Organic Solutes Biosynthesis	0.0764133	LOC_Os03g26910.1, LOC_Os07g43160.1
Trehalose-biosynthesis	Trehalose Biosynthesis	0.0764133	LOC_Os03g26910.1, LOC_Os07g43160.1
TRESYN-PWY	trehalose biosynthesis I	0.0764133	LOC_Os03g26910.1, LOC_Os07g43160.1
Polymer-Degradation	Polymeric Compounds Degradation	0.0807075	LOC_Os02g01590.1, LOC_Os03g04770.1, LOC_Os03g22790.1, LOC_Os05g32710.1, LOC_Os08g36910.1, LOC_Os10g32810.1, LOC_Os10g41550.1
POLYSACCHARIDES-DEG	Polysaccharides Degradation	0.0807075	LOC_Os02g01590.1, LOC_Os03g04770.1, LOC_Os03g22790.1, LOC_Os05g32710.1, LOC_Os08g36910.1, LOC_Os10g32810.1, LOC_Os10g41550.1
Carbohydrates-Degradation	Carbohydrates Degradation	0.0833646	LOC_Os01g09570.1, LOC_Os01g19170.1, LOC_Os01g22900.1, LOC_Os01g40860.1, LOC_Os01g42850.1, LOC_Os01g45060.1, LOC_Os01g53990.1, LOC_Os01g58620.1, LOC_Os02g01590.1, LOC_Os02g17500.1, LOC_Os02g33380.1, LOC_Os02g49720.1, LOC_Os03g03350.1, LOC_Os03g04770.1, LOC_Os03g20020.1, LOC_Os03g22120.1, LOC_Os03g22790.1, LOC_Os04g48070.1, LOC_Os04g52730.1, LOC_Os05g32710.1, LOC_Os05g36260.1, LOC_Os05g39310.1, LOC…
PROSYN-PWY	proline biosynthesis I	0.0890918	LOC_Os01g62900.1, LOC_Os08g34210.1, LOC_Os09g26880.1
PROLINE-SYN2-PWY	proline biosynthesis II	0.0890918	LOC_Os01g62900.1, LOC_Os08g34210.1, LOC_Os09g26880.1
ARGININE-DEG	Arginine Degradation	0.0942875	LOC_Os01g40860.1, LOC_Os02g49720.1, LOC_Os04g01690.1, LOC_Os06g04070.1, LOC_Os08g34210.1, LOC_Os09g26880.1
Cyclitols-Biosynthesis	Cyclitols Biosynthesis	0.0974621	LOC_Os03g09250.1, LOC_Os09g27950.1
Metabolic-Regulators	Metabolic Regulators Biosynthesis	0.0974621	LOC_Os08g35620.1, LOC_Os09g27050.1
SUGAR-DERIVS	Sugar Derivatives Biosynthesis	0.0974621	LOC_Os03g09250.1, LOC_Os09g27950.1

## Sheet: IR_Pathways_down
Downregulated Genes enriched for pathways in IR20 (p<0.1 , Fisher Exact) after 3 hrs stress.
ID	Name of pathway	P-value	Matches(Transcript ID)
Nucleotide-Biosynthesis	Nucleosides and Nucleotides Biosynthesis	2.2112e-05	LOC_Os01g10280.1, LOC_Os01g65260.1, LOC_Os01g66500.1, LOC_Os02g03540.1, LOC_Os02g40010.1, LOC_Os03g19930.1, LOC_Os03g20460.1, LOC_Os03g46640.1, LOC_Os03g51900.1, LOC_Os03g56800.1, LOC_Os03g61600.1, LOC_Os04g17660.1, LOC_Os04g42520.1, LOC_Os05g04610.1, LOC_Os05g35580.1, LOC_Os06g03720.1, LOC_Os06g07210.1, LOC_Os06g49870.1, LOC_Os07g30150.1, LOC_Os07g44630.1, LOC_Os08g02540.1, LOC_Os08g09210.1, LOC…
Purine-Nucleotide-De-Novo-Biosynthesis	Purine Nucleotides <i>De Novo</i> Biosynthesis	0.000148414	LOC_Os01g10280.1, LOC_Os01g65260.1, LOC_Os01g66500.1, LOC_Os03g19930.1, LOC_Os03g20460.1, LOC_Os03g51900.1, LOC_Os03g56800.1, LOC_Os03g61600.1, LOC_Os04g17660.1, LOC_Os05g35580.1, LOC_Os08g02540.1, LOC_Os08g09210.1, LOC_Os08g23730.1, LOC_Os11g20790.1
PWY-841	purine nucleotides <i>de novo</i> biosynthesis II	0.000208427	LOC_Os01g10280.1, LOC_Os01g65260.1, LOC_Os01g66500.1, LOC_Os03g19930.1, LOC_Os03g51900.1, LOC_Os03g56800.1, LOC_Os03g61600.1, LOC_Os04g17660.1, LOC_Os05g35580.1, LOC_Os08g09210.1, LOC_Os08g23730.1
PUR-NUC-SYN	Purine Nucleotide Biosynthesis	0.000238426	LOC_Os01g10280.1, LOC_Os01g65260.1, LOC_Os01g66500.1, LOC_Os02g03540.1, LOC_Os02g40010.1, LOC_Os03g19930.1, LOC_Os03g20460.1, LOC_Os03g51900.1, LOC_Os03g56800.1, LOC_Os03g61600.1, LOC_Os04g17660.1, LOC_Os04g42520.1, LOC_Os05g04610.1, LOC_Os05g35580.1, LOC_Os07g30150.1, LOC_Os07g44630.1, LOC_Os08g02540.1, LOC_Os08g09210.1, LOC_Os08g23730.1, LOC_Os11g20790.1, LOC_Os12g26060.1
Fatty-acid-biosynthesis	Fatty Acid Biosynthesis	0.0004586	LOC_Os01g34560.1, LOC_Os01g65830.1, LOC_Os03g26530.1, LOC_Os03g30950.1, LOC_Os04g55060.1, LOC_Os05g47540.1, LOC_Os06g14810.1, LOC_Os06g39750.1, LOC_Os07g42420.1, LOC_Os08g10010.1, LOC_Os09g10600.1, LOC_Os10g33370.1
DENOVOPURINE2-PWY	purine nucleotides <i>de novo</i> biosynthesis I	0.00046763	LOC_Os01g65260.1, LOC_Os01g66500.1, LOC_Os03g19930.1, LOC_Os03g20460.1, LOC_Os03g51900.1, LOC_Os03g56800.1, LOC_Os03g61600.1, LOC_Os04g17660.1, LOC_Os05g35580.1, LOC_Os08g02540.1, LOC_Os08g09210.1, LOC_Os08g23730.1, LOC_Os11g20790.1
FASYN-ELONG-PWY	fatty acid elongation -- saturated	0.00142823	LOC_Os01g34560.1, LOC_Os03g26530.1, LOC_Os04g55060.1, LOC_Os06g14810.1, LOC_Os06g39750.1, LOC_Os07g42420.1, LOC_Os09g10600.1, LOC_Os10g33370.1
PWY0-881	superpathway of fatty acid biosynthesis	0.00291436	LOC_Os01g34560.1, LOC_Os03g26530.1, LOC_Os04g55060.1, LOC_Os06g14810.1, LOC_Os06g39750.1, LOC_Os07g42420.1, LOC_Os09g10600.1, LOC_Os10g33370.1
Deoxyribonucleotide-Biosynthesis	2'-Deoxyribonucleotides Biosynthesis	0.00329042	LOC_Os03g20460.1, LOC_Os03g46640.1, LOC_Os06g03720.1, LOC_Os06g07210.1, LOC_Os07g44630.1, LOC_Os12g26060.1
PWY0-166	de novo biosynthesis of pyrimidine deoxyribonucleotides	0.00329042	LOC_Os03g20460.1, LOC_Os03g46640.1, LOC_Os06g03720.1, LOC_Os06g07210.1, LOC_Os07g44630.1, LOC_Os12g26060.1
Pyrimid-Deoxyribonucleot-De-Novo-Biosyn	Pyrimidine Deoxyribonucleotides <i>De Novo</i> Biosynthesis	0.00329042	LOC_Os03g20460.1, LOC_Os03g46640.1, LOC_Os06g03720.1, LOC_Os06g07210.1, LOC_Os07g44630.1, LOC_Os12g26060.1
PWY-3742	tetrahydrofolate biosynthesis II	0.00403549	LOC_Os04g56710.1, LOC_Os09g27420.1, LOC_Os10g35940.1, LOC_Os10g40130.1, LOC_Os12g26060.1
FASYN-INITIAL-PWY	fatty acid biosynthesis - initial steps	0.0041173	LOC_Os01g34560.1, LOC_Os03g26530.1, LOC_Os04g55060.1, LOC_Os06g14810.1, LOC_Os06g39750.1, LOC_Os07g42420.1, LOC_Os10g33370.1
PYR-NUC-SYN	Pyrimidine Nucleotide Biosynthesis	0.00615451	LOC_Os02g03540.1, LOC_Os02g40010.1, LOC_Os03g20460.1, LOC_Os03g46640.1, LOC_Os04g42520.1, LOC_Os05g04610.1, LOC_Os06g03720.1, LOC_Os06g07210.1, LOC_Os06g49870.1, LOC_Os07g30150.1, LOC_Os07g44630.1, LOC_Os08g02540.1, LOC_Os08g15030.1, LOC_Os11g20790.1, LOC_Os12g26060.1
Purine-Nucleotides-Salvage	Purine Nucleotide Salvage	0.00683601	LOC_Os02g03540.1, LOC_Os02g40010.1, LOC_Os03g19930.1, LOC_Os03g20460.1, LOC_Os03g51900.1, LOC_Os03g56800.1, LOC_Os04g17660.1, LOC_Os04g42520.1, LOC_Os05g04610.1, LOC_Os07g30150.1, LOC_Os07g44630.1, LOC_Os08g02540.1, LOC_Os08g23730.1, LOC_Os11g20790.1, LOC_Os12g26060.1
Biosynthesis	Biosynthesis	0.00761433	LOC_Os01g01510.1, LOC_Os01g01650.1, LOC_Os01g01780.1, LOC_Os01g04920.1, LOC_Os01g10280.1, LOC_Os01g12770.1, LOC_Os01g23870.1, LOC_Os01g31610.1, LOC_Os01g34560.1, LOC_Os01g43390.1, LOC_Os01g45760.1, LOC_Os01g49230.1, LOC_Os01g49330.1, LOC_Os01g51860.1, LOC_Os01g51980.1, LOC_Os01g53330.1, LOC_Os01g54020.1, LOC_Os01g63580.1, LOC_Os01g65260.1, LOC_Os01g65830.1, LOC_Os01g66000.1, LOC_Os01g66500.1, LOC…
Adenine-Adenosine-Salvage	Adenine and Adenosine Salvage	0.0078832	LOC_Os02g40010.1, LOC_Os03g19930.1, LOC_Os03g51900.1, LOC_Os03g56800.1, LOC_Os04g17660.1, LOC_Os04g42520.1, LOC_Os07g30150.1
P121-PWY	salvage pathways of purine nucleosides	0.0078832	LOC_Os02g40010.1, LOC_Os03g19930.1, LOC_Os03g51900.1, LOC_Os03g56800.1, LOC_Os04g17660.1, LOC_Os04g42520.1, LOC_Os07g30150.1
Pyrimidine-De-Novo-Biosyn	Pyrimidine Nucleotides <i>De Novo</i> Biosynthesis	0.0127447	LOC_Os03g20460.1, LOC_Os03g46640.1, LOC_Os06g03720.1, LOC_Os06g07210.1, LOC_Os06g49870.1, LOC_Os07g44630.1, LOC_Os08g15030.1, LOC_Os12g26060.1
Aminoacyl-tRNAs-Charging	Aminoacyl-tRNA Charging	0.0137568	LOC_Os01g31610.1, LOC_Os01g54020.1, LOC_Os02g54170.1, LOC_Os03g38980.1, LOC_Os05g05840.1, LOC_Os06g43760.1, LOC_Os07g06940.1, LOC_Os08g05490.1, LOC_Os08g42560.1, LOC_Os09g21110.1, LOC_Os09g38420.1, LOC_Os10g22380.1
TRNA-CHARGING-PWY	tRNA charging pathway	0.0137568	LOC_Os01g31610.1, LOC_Os01g54020.1, LOC_Os02g54170.1, LOC_Os03g38980.1, LOC_Os05g05840.1, LOC_Os06g43760.1, LOC_Os07g06940.1, LOC_Os08g05490.1, LOC_Os08g42560.1, LOC_Os09g21110.1, LOC_Os09g38420.1, LOC_Os10g22380.1
CAROTENOID-PWY	carotenoid biosynthesis	0.0153406	LOC_Os01g51860.1, LOC_Os04g31040.1, LOC_Os10g39930.1
CAROTENOID-SYN	Carotenoids Biosynthesis	0.0153406	LOC_Os01g51860.1, LOC_Os04g31040.1, LOC_Os10g39930.1
PWY-1141	xanthophyll cycle	0.0194349	LOC_Os01g51860.1, LOC_Os04g31040.1
Metabolic-Clusters	Metabolic Clusters	0.0195718	LOC_Os01g31610.1, LOC_Os01g49230.1, LOC_Os01g53330.1, LOC_Os01g54020.1, LOC_Os02g03540.1, LOC_Os02g11110.1, LOC_Os02g40010.1, LOC_Os02g46970.1, LOC_Os02g51910.1, LOC_Os02g54170.1, LOC_Os03g20460.1, LOC_Os03g38980.1, LOC_Os04g20330.1, LOC_Os04g24110.1, LOC_Os04g37820.1, LOC_Os04g42520.1, LOC_Os04g43800.1, LOC_Os04g57440.1, LOC_Os05g04610.1, LOC_Os05g05840.1, LOC_Os05g12450.1, LOC_Os06g43760.1, LOC…
PWY-782	glycolipid desaturation	0.0230618	LOC_Os07g23430.1, LOC_Os07g49310.1, LOC_Os08g34220.1
Oleate-Biosynthesis	Oleate Biosynthesis	0.0230618	LOC_Os01g65830.1, LOC_Os03g30950.1, LOC_Os08g10010.1
PWY-762	phospholipid desaturation	0.0230618	LOC_Os07g23430.1, LOC_Os07g49310.1, LOC_Os08g34220.1
PWY-5147	stearoyl-ACP desaturation pathway	0.0230618	LOC_Os01g65830.1, LOC_Os03g30950.1, LOC_Os08g10010.1
P1-PWY	salvage pathways of purine and pyrimidine nucleotides	0.0263004	LOC_Os02g03540.1, LOC_Os02g40010.1, LOC_Os03g20460.1, LOC_Os04g42520.1, LOC_Os05g04610.1, LOC_Os07g30150.1, LOC_Os07g44630.1, LOC_Os08g02540.1, LOC_Os11g20790.1, LOC_Os12g26060.1
Lipid-Biosynthesis	Fatty Acids and Lipids Biosynthesis	0.0272651	LOC_Os01g04920.1, LOC_Os01g34560.1, LOC_Os01g63580.1, LOC_Os01g65830.1, LOC_Os03g01216.1, LOC_Os03g26530.1, LOC_Os03g30950.1, LOC_Os04g41810.1, LOC_Os04g55060.1, LOC_Os05g47540.1, LOC_Os06g14810.1, LOC_Os06g39750.1, LOC_Os07g23430.1, LOC_Os07g42420.1, LOC_Os07g49310.1, LOC_Os08g10010.1, LOC_Os08g27040.1, LOC_Os08g34220.1, LOC_Os09g10600.1, LOC_Os09g25580.1, LOC_Os10g33370.1, LOC_Os10g42720.1, LOC…
LYSINE-SYN	Lysine Biosynthesis	0.0307292	LOC_Os02g07490.1, LOC_Os03g02690.1, LOC_Os03g14120.1, LOC_Os03g55280.1, LOC_Os08g44000.1
DAPLYSINESYN-PWY	lysine biosynthesis I	0.0307292	LOC_Os02g07490.1, LOC_Os03g02690.1, LOC_Os03g14120.1, LOC_Os03g55280.1, LOC_Os08g44000.1
PWY-2941	lysine biosynthesis II	0.0307292	LOC_Os02g07490.1, LOC_Os03g02690.1, LOC_Os03g14120.1, LOC_Os03g55280.1, LOC_Os08g44000.1
PWY-5097	lysine biosynthesis VI	0.0307292	LOC_Os02g07490.1, LOC_Os03g02690.1, LOC_Os03g14120.1, LOC_Os03g55280.1, LOC_Os08g44000.1
Folate-Biosynthesis	Folate Biosynthesis	0.0333695	LOC_Os01g49330.1, LOC_Os04g56710.1, LOC_Os09g27420.1, LOC_Os10g35940.1, LOC_Os10g40130.1, LOC_Os12g26060.1
PWY-724	superpathway of lysine, threonine and methionine biosynthesis II	0.0346081	LOC_Os01g23870.1, LOC_Os02g07490.1, LOC_Os03g02690.1, LOC_Os03g14120.1, LOC_Os03g24870.1, LOC_Os03g55280.1, LOC_Os06g07960.1, LOC_Os08g44000.1, LOC_Os12g41390.1
PWY-5043	salvage pathways of purine nucleosides II (plant)	0.0366986	LOC_Os02g40010.1, LOC_Os03g56800.1, LOC_Os04g42520.1, LOC_Os07g30150.1, LOC_Os08g23730.1
GLUCUROCAT-PWY	&beta;-D-glucuronide degradation	0.0367525	LOC_Os02g55870.1, LOC_Os06g08090.1
D-Glucuronate-Degradation	D-Glucuronate Degradation	0.0367525	LOC_Os02g55870.1, LOC_Os06g08090.1
Adenosine-Nucleotides-Degradation	Adenosine Nucleotides Degradation	0.0436637	LOC_Os02g40010.1, LOC_Os04g42520.1, LOC_Os07g30150.1
SALVADEHYPOX-PWY	salvage pathways of adenine, hypoxanthine, and their nucleosides	0.0436637	LOC_Os02g40010.1, LOC_Os04g42520.1, LOC_Os07g30150.1
PWY-3841	formylTHF biosynthesis II	0.046426	LOC_Os09g27420.1, LOC_Os10g35940.1, LOC_Os10g40130.1, LOC_Os12g26060.1
Phospholipid-Biosynthesis	Phospholipid Biosynthesis	0.0513042	LOC_Os01g63580.1, LOC_Os03g01216.1, LOC_Os04g41810.1, LOC_Os07g23430.1, LOC_Os07g49310.1, LOC_Os08g27040.1, LOC_Os08g34220.1, LOC_Os10g42720.1, LOC_Os11g45400.1
Gluconeogenesis	Gluconeogenesis	0.0542332	LOC_Os02g07490.1, LOC_Os03g16050.1, LOC_Os03g27770.1, LOC_Os03g56280.1, LOC_Os04g38600.1, LOC_Os04g43800.1, LOC_Os05g35570.1, LOC_Os06g04510.1, LOC_Os06g40640.1, LOC_Os07g15130.1, LOC_Os11g01836.1
GLUCONEO-PWY	gluconeogenesis	0.0542332	LOC_Os02g07490.1, LOC_Os03g16050.1, LOC_Os03g27770.1, LOC_Os03g56280.1, LOC_Os04g38600.1, LOC_Os04g43800.1, LOC_Os05g35570.1, LOC_Os06g04510.1, LOC_Os06g40640.1, LOC_Os07g15130.1, LOC_Os11g01836.1
Other-Amino-Acid-Biosynthesis	Other Amino Acid Biosynthesis	0.0543761	LOC_Os01g73450.1, LOC_Os03g44540.1, LOC_Os03g55280.1, LOC_Os07g27780.1, LOC_Os07g39690.1, LOC_Os08g07540.1, LOC_Os08g15030.1
Cell-Wall-Biosynthesis	Cell Wall Biosynthesis	0.0579415	LOC_Os01g10280.1, LOC_Os10g40130.1
Peptidoglycan-Biosynthesis	Peptidoglycan Biosynthesis	0.0579415	LOC_Os01g10280.1, LOC_Os10g40130.1
PEPTIDOGLYCANSYN-PWY	peptidoglycan biosynthesis I	0.0579415	LOC_Os01g10280.1, LOC_Os10g40130.1
SUGAR-ACIDS-DEG	Sugar Acids Degradation	0.0579415	LOC_Os02g55870.1, LOC_Os06g08090.1
Purine-Degradation	Purine Nucleotides Degradation	0.0664222	LOC_Os02g40010.1, LOC_Os03g56800.1, LOC_Os04g42520.1, LOC_Os07g30150.1
PWY-2161	folate polyglutamylation I	0.0708116	LOC_Os09g27420.1, LOC_Os10g35940.1, LOC_Os10g40130.1
CITRULBIO-PWY	citrulline biosynthesis	0.0778475	LOC_Os01g73450.1, LOC_Os03g44540.1, LOC_Os08g07540.1, LOC_Os08g15030.1
PWY4KF-3081	allantoin pathway	0.0829613	LOC_Os02g44680.1
PWY4KF-3096	allantoin transport -test-1	0.0829613	LOC_Os02g44680.1
PWY-5175	lactucaxanthin biosynthesis	0.0829613	LOC_Os10g39930.1
PWY4KF-1	phytocassane biosynthesis	0.0829613	LOC_Os02g36140.1
PROLINE-SYN	Proline Biosynthesis	0.0901857	LOC_Os01g73450.1, LOC_Os03g44540.1, LOC_Os08g07540.1, LOC_Os08g15030.1

## Sheet: IR_significant_pathways
All differentially expressed genes enriched for pathways in IR20 (p<0.1 , Fisher Exact) after 3 hrs stress.
ID	Name of pathway	P-value	Matches(Transcript ID)
PWY-5337	stachyose biosynthesis	0.000508886	LOC_Os01g07530.1, LOC_Os03g20120.1, LOC_Os07g10840.1, LOC_Os07g48830.1
Nucleotide-Biosynthesis	Nucleosides and Nucleotides Biosynthesis	0.00197781	LOC_Os01g10280.1, LOC_Os01g65260.1, LOC_Os01g66500.1, LOC_Os01g68320.1, LOC_Os02g03540.1, LOC_Os02g17320.1, LOC_Os02g40010.1, LOC_Os02g50350.1, LOC_Os03g19930.1, LOC_Os03g20460.1, LOC_Os03g46640.1, LOC_Os03g51900.1, LOC_Os03g56800.1, LOC_Os03g61600.1, LOC_Os04g17660.1, LOC_Os04g42520.1, LOC_Os04g57540.1, LOC_Os05g04610.1, LOC_Os05g35580.1, LOC_Os05g49770.1, LOC_Os06g03720.1, LOC_Os06g07210.1, LOC…
PWY-1141	xanthophyll cycle	0.0033989	LOC_Os01g51860.1, LOC_Os04g31040.1, LOC_Os04g37619.1
FASYN-ELONG-PWY	fatty acid elongation -- saturated	0.00553407	LOC_Os01g34560.1, LOC_Os02g11070.1, LOC_Os03g26530.1, LOC_Os04g55060.1, LOC_Os05g49900.1, LOC_Os06g14810.1, LOC_Os06g39750.1, LOC_Os07g42420.1, LOC_Os09g10600.1, LOC_Os10g33370.1
Purine-Nucleotide-De-Novo-Biosynthesis	Purine Nucleotides <i>De Novo</i> Biosynthesis	0.00787641	LOC_Os01g10280.1, LOC_Os01g65260.1, LOC_Os01g66500.1, LOC_Os03g19930.1, LOC_Os03g20460.1, LOC_Os03g51900.1, LOC_Os03g56800.1, LOC_Os03g61600.1, LOC_Os04g17660.1, LOC_Os04g57540.1, LOC_Os05g35580.1, LOC_Os08g02540.1, LOC_Os08g09210.1, LOC_Os08g23730.1, LOC_Os11g06930.1, LOC_Os11g20790.1
PWY-841	purine nucleotides <i>de novo</i> biosynthesis II	0.00951031	LOC_Os01g10280.1, LOC_Os01g65260.1, LOC_Os01g66500.1, LOC_Os03g19930.1, LOC_Os03g51900.1, LOC_Os03g56800.1, LOC_Os03g61600.1, LOC_Os04g17660.1, LOC_Os05g35580.1, LOC_Os08g09210.1, LOC_Os08g23730.1, LOC_Os11g06930.1
FASYN-INITIAL-PWY	fatty acid biosynthesis - initial steps	0.0105406	LOC_Os01g34560.1, LOC_Os02g11070.1, LOC_Os03g26530.1, LOC_Os04g55060.1, LOC_Os05g49900.1, LOC_Os06g14810.1, LOC_Os06g39750.1, LOC_Os07g42420.1, LOC_Os10g33370.1
Fatty-acid-biosynthesis	Fatty Acid Biosynthesis	0.0107008	LOC_Os01g34560.1, LOC_Os01g65830.1, LOC_Os02g11070.1, LOC_Os03g26530.1, LOC_Os03g30950.1, LOC_Os04g55060.1, LOC_Os05g47540.1, LOC_Os05g49900.1, LOC_Os06g14810.1, LOC_Os06g39750.1, LOC_Os07g42420.1, LOC_Os08g10010.1, LOC_Os09g10600.1, LOC_Os10g33370.1
HORMONE-DEG	Hormones Degradation	0.0115661	LOC_Os01g55240.1, LOC_Os01g56810.1, LOC_Os01g71310.1, LOC_Os02g47470.1, LOC_Os05g43880.1, LOC_Os10g34230.1
PLANT-HORMONE-DEG	Plant Hormones Degradation	0.0115661	LOC_Os01g55240.1, LOC_Os01g56810.1, LOC_Os01g71310.1, LOC_Os02g47470.1, LOC_Os05g43880.1, LOC_Os10g34230.1
CAROTENOID-PWY	carotenoid biosynthesis	0.0121842	LOC_Os01g51860.1, LOC_Os04g31040.1, LOC_Os04g37619.1, LOC_Os10g39930.1
CAROTENOID-SYN	Carotenoids Biosynthesis	0.0121842	LOC_Os01g51860.1, LOC_Os04g31040.1, LOC_Os04g37619.1, LOC_Os10g39930.1
PWY0-881	superpathway of fatty acid biosynthesis	0.0122794	LOC_Os01g34560.1, LOC_Os02g11070.1, LOC_Os03g26530.1, LOC_Os04g55060.1, LOC_Os05g49900.1, LOC_Os06g14810.1, LOC_Os06g39750.1, LOC_Os07g42420.1, LOC_Os09g10600.1, LOC_Os10g33370.1
DENOVOPURINE2-PWY	purine nucleotides <i>de novo</i> biosynthesis I	0.0155232	LOC_Os01g65260.1, LOC_Os01g66500.1, LOC_Os03g19930.1, LOC_Os03g20460.1, LOC_Os03g51900.1, LOC_Os03g56800.1, LOC_Os03g61600.1, LOC_Os04g17660.1, LOC_Os04g57540.1, LOC_Os05g35580.1, LOC_Os08g02540.1, LOC_Os08g09210.1, LOC_Os08g23730.1, LOC_Os11g06930.1, LOC_Os11g20790.1
PROPFERM-PWY	D-lactate fermentation to propionate and acetate	0.0159786	LOC_Os05g03480.1, LOC_Os05g07090.1, LOC_Os05g46480.1, LOC_Os06g24704.1, LOC_Os07g47820.1
Gluconeogenesis	Gluconeogenesis	0.0194046	LOC_Os01g09320.1, LOC_Os01g58620.1, LOC_Os02g07490.1, LOC_Os02g17500.1, LOC_Os03g16050.1, LOC_Os03g27770.1, LOC_Os03g56280.1, LOC_Os04g38600.1, LOC_Os04g43800.1, LOC_Os05g35570.1, LOC_Os05g48340.1, LOC_Os06g04510.1, LOC_Os06g40640.1, LOC_Os07g15130.1, LOC_Os08g02700.1, LOC_Os10g13550.1, LOC_Os11g01836.1, LOC_Os11g07020.1, LOC_Os11g47840.1
GLUCONEO-PWY	gluconeogenesis	0.0194046	LOC_Os01g09320.1, LOC_Os01g58620.1, LOC_Os02g07490.1, LOC_Os02g17500.1, LOC_Os03g16050.1, LOC_Os03g27770.1, LOC_Os03g56280.1, LOC_Os04g38600.1, LOC_Os04g43800.1, LOC_Os05g35570.1, LOC_Os05g48340.1, LOC_Os06g04510.1, LOC_Os06g40640.1, LOC_Os07g15130.1, LOC_Os08g02700.1, LOC_Os10g13550.1, LOC_Os11g01836.1, LOC_Os11g07020.1, LOC_Os11g47840.1
CITRULBIO-PWY	citrulline biosynthesis	0.0219966	LOC_Os01g62900.1, LOC_Os01g73450.1, LOC_Os03g44540.1, LOC_Os08g07540.1, LOC_Os08g15030.1, LOC_Os08g34210.1, LOC_Os09g26880.1
PYR-NUC-SYN	Pyrimidine Nucleotide Biosynthesis	0.0230753	LOC_Os01g68320.1, LOC_Os02g03540.1, LOC_Os02g17320.1, LOC_Os02g40010.1, LOC_Os02g50350.1, LOC_Os03g20460.1, LOC_Os03g46640.1, LOC_Os04g42520.1, LOC_Os04g57540.1, LOC_Os05g04610.1, LOC_Os05g49770.1, LOC_Os06g03720.1, LOC_Os06g07210.1, LOC_Os06g49870.1, LOC_Os07g30150.1, LOC_Os07g44630.1, LOC_Os08g02540.1, LOC_Os08g15030.1, LOC_Os11g07600.1, LOC_Os11g20790.1, LOC_Os12g26060.1
PROSYN-PWY	proline biosynthesis I	0.0236575	LOC_Os01g62900.1, LOC_Os01g73450.1, LOC_Os03g44540.1, LOC_Os08g07540.1, LOC_Os08g34210.1, LOC_Os09g26880.1
PROLINE-SYN2-PWY	proline biosynthesis II	0.0236575	LOC_Os01g62900.1, LOC_Os01g73450.1, LOC_Os03g44540.1, LOC_Os08g07540.1, LOC_Os08g34210.1, LOC_Os09g26880.1
PUR-NUC-SYN	Purine Nucleotide Biosynthesis	0.0237537	LOC_Os01g10280.1, LOC_Os01g65260.1, LOC_Os01g66500.1, LOC_Os02g03540.1, LOC_Os02g17320.1, LOC_Os02g40010.1, LOC_Os03g19930.1, LOC_Os03g20460.1, LOC_Os03g51900.1, LOC_Os03g56800.1, LOC_Os03g61600.1, LOC_Os04g17660.1, LOC_Os04g42520.1, LOC_Os04g57540.1, LOC_Os05g04610.1, LOC_Os05g35580.1, LOC_Os07g30150.1, LOC_Os07g44630.1, LOC_Os08g02540.1, LOC_Os08g09210.1, LOC_Os08g23730.1, LOC_Os11g06930.1, LOC…
PWY-3941	&beta;-alanine biosynthesis II	0.0240714	LOC_Os05g03480.1, LOC_Os05g07090.1, LOC_Os05g46480.1, LOC_Os06g24704.1, LOC_Os07g47820.1
Pyrimidine-De-Novo-Biosyn	Pyrimidine Nucleotides <i>De Novo</i> Biosynthesis	0.0248326	LOC_Os01g68320.1, LOC_Os02g50350.1, LOC_Os03g20460.1, LOC_Os03g46640.1, LOC_Os05g49770.1, LOC_Os06g03720.1, LOC_Os06g07210.1, LOC_Os06g49870.1, LOC_Os07g44630.1, LOC_Os08g15030.1, LOC_Os12g26060.1
PWY-43	putrescine biosynthesis II	0.0268119	LOC_Os04g01690.1, LOC_Os04g39210.1, LOC_Os06g04070.1
PROLINE-SYN	Proline Biosynthesis	0.0288463	LOC_Os01g62900.1, LOC_Os01g73450.1, LOC_Os03g44540.1, LOC_Os08g07540.1, LOC_Os08g15030.1, LOC_Os08g34210.1, LOC_Os09g26880.1
Formaldehyde-Assimilation	Formaldehyde Assimilation	0.0320456	LOC_Os03g16050.1, LOC_Os04g19740.1, LOC_Os06g40640.1, LOC_Os07g15130.1, LOC_Os08g02700.1, LOC_Os11g07020.1
P185-PWY	xylulose-monophosphate cycle	0.0320456	LOC_Os03g16050.1, LOC_Os04g19740.1, LOC_Os06g40640.1, LOC_Os07g15130.1, LOC_Os08g02700.1, LOC_Os11g07020.1
PWY-3742	tetrahydrofolate biosynthesis II	0.0470793	LOC_Os04g56710.1, LOC_Os09g27420.1, LOC_Os10g35940.1, LOC_Os10g40130.1, LOC_Os12g26060.1
TYROSINE-DEG	Tyrosine Degradation	0.0470793	LOC_Os02g07160.1, LOC_Os02g10310.1, LOC_Os02g17920.1, LOC_Os06g01360.1, LOC_Os06g23684.1
TYRFUMCAT-PWY	tyrosine degradation I	0.0470793	LOC_Os02g07160.1, LOC_Os02g10310.1, LOC_Os02g17920.1, LOC_Os06g01360.1, LOC_Os06g23684.1
FAO-PWY	fatty acid &beta;-oxidation I	0.0487825	LOC_Os05g03480.1, LOC_Os05g04170.1, LOC_Os05g07090.1, LOC_Os05g46480.1, LOC_Os06g24704.1, LOC_Os07g47820.1, LOC_Os08g15230.1, LOC_Os11g35400.1
Fatty-Acid-Degradation	Fatty Acids Degradation	0.0487825	LOC_Os05g03480.1, LOC_Os05g04170.1, LOC_Os05g07090.1, LOC_Os05g46480.1, LOC_Os06g24704.1, LOC_Os07g47820.1, LOC_Os08g15230.1, LOC_Os11g35400.1
Deoxyribonucleotide-Biosynthesis	2'-Deoxyribonucleotides Biosynthesis	0.0540577	LOC_Os03g20460.1, LOC_Os03g46640.1, LOC_Os06g03720.1, LOC_Os06g07210.1, LOC_Os07g44630.1, LOC_Os12g26060.1
PWY0-166	de novo biosynthesis of pyrimidine deoxyribonucleotides	0.0540577	LOC_Os03g20460.1, LOC_Os03g46640.1, LOC_Os06g03720.1, LOC_Os06g07210.1, LOC_Os07g44630.1, LOC_Os12g26060.1
Purine-Degradation	Purine Nucleotides Degradation	0.0540577	LOC_Os01g64520.1, LOC_Os02g40010.1, LOC_Os03g56800.1, LOC_Os04g42520.1, LOC_Os07g30150.1, LOC_Os11g06930.1
Pyrimid-Deoxyribonucleot-De-Novo-Biosyn	Pyrimidine Deoxyribonucleotides <i>De Novo</i> Biosynthesis	0.0540577	LOC_Os03g20460.1, LOC_Os03g46640.1, LOC_Os06g03720.1, LOC_Os06g07210.1, LOC_Os07g44630.1, LOC_Os12g26060.1
Citrulline-Biosynthesis	Citrulline-Biosynthesis	0.057531	LOC_Os01g62900.1, LOC_Os01g73450.1, LOC_Os03g44540.1, LOC_Os08g07540.1, LOC_Os08g15030.1, LOC_Os08g34210.1, LOC_Os09g26880.1
PWY-5004	superpathway of citrulline metabolism	0.057531	LOC_Os01g62900.1, LOC_Os01g73450.1, LOC_Os03g44540.1, LOC_Os08g07540.1, LOC_Os08g15030.1, LOC_Os08g34210.1, LOC_Os09g26880.1
Adenine-Adenosine-Salvage	Adenine and Adenosine Salvage	0.0588688	LOC_Os02g40010.1, LOC_Os03g19930.1, LOC_Os03g51900.1, LOC_Os03g56800.1, LOC_Os04g17660.1, LOC_Os04g42520.1, LOC_Os07g30150.1, LOC_Os11g06930.1
P121-PWY	salvage pathways of purine nucleosides	0.0588688	LOC_Os02g40010.1, LOC_Os03g19930.1, LOC_Os03g51900.1, LOC_Os03g56800.1, LOC_Os04g17660.1, LOC_Os04g42520.1, LOC_Os07g30150.1, LOC_Os11g06930.1
PWY-102	gibberellin inactivation	0.0611633	LOC_Os01g55240.1, LOC_Os05g43880.1
GIBBERELLINS-DEGRADATION	Gibberellins Degradation	0.0611633	LOC_Os01g55240.1, LOC_Os05g43880.1
PWY-2464	maackiain biosynthesis	0.0611633	LOC_Os01g01650.1, LOC_Os06g27770.1
PWY-2463	medicarpin biosynthesis	0.0611633	LOC_Os01g01650.1, LOC_Os06g27770.1
PWY-641	proanthocyanidin biosynthesis from flavanols	0.0611633	LOC_Os01g01650.1, LOC_Os06g27770.1
PROANTHOCYANIDIN-SYN	Proanthocyanidins Biosynthesis	0.0611633	LOC_Os01g01650.1, LOC_Os06g27770.1
Beta-Alanine-Biosynthesis	&beta; Alanine Biosynthesis	0.0621797	LOC_Os05g03480.1, LOC_Os05g07090.1, LOC_Os05g46480.1, LOC_Os06g24704.1, LOC_Os07g47820.1
4-Hydroxyproline-Degradation	4-Hydroxyproline Degradation	0.0621797	LOC_Os01g40860.1, LOC_Os02g49720.1, LOC_Os04g45720.1, LOC_Os08g34210.1, LOC_Os09g26880.1
HYDROXYPRODEG-PWY	4-hydroxyproline degradation I	0.0621797	LOC_Os01g40860.1, LOC_Os02g49720.1, LOC_Os04g45720.1, LOC_Os08g34210.1, LOC_Os09g26880.1
NUCLEO-DEG	Nucleosides and Nucleotides Degradation	0.0699873	LOC_Os01g64520.1, LOC_Os02g40010.1, LOC_Os03g56800.1, LOC_Os04g19740.1, LOC_Os04g42520.1, LOC_Os07g30150.1, LOC_Os11g06930.1
GLYCOLYSIS-VARIANTS	Glycolysis	0.0729604	LOC_Os01g09570.1, LOC_Os01g58620.1, LOC_Os02g07490.1, LOC_Os02g17500.1, LOC_Os02g48360.1, LOC_Os02g51820.1, LOC_Os03g16050.1, LOC_Os03g27770.1, LOC_Os04g38600.1, LOC_Os04g43800.1, LOC_Os04g48070.1, LOC_Os05g35570.1, LOC_Os05g48340.1, LOC_Os06g04510.1, LOC_Os06g40640.1, LOC_Os07g15130.1, LOC_Os08g02700.1, LOC_Os10g13550.1, LOC_Os11g01836.1, LOC_Os11g07020.1, LOC_Os11g47840.1, LOC_Os12g42280.1
GLYCOLYSIS	glycolysis I	0.0729604	LOC_Os01g09570.1, LOC_Os01g58620.1, LOC_Os02g07490.1, LOC_Os02g17500.1, LOC_Os02g48360.1, LOC_Os02g51820.1, LOC_Os03g16050.1, LOC_Os03g27770.1, LOC_Os04g38600.1, LOC_Os04g43800.1, LOC_Os04g48070.1, LOC_Os05g35570.1, LOC_Os05g48340.1, LOC_Os06g04510.1, LOC_Os06g40640.1, LOC_Os07g15130.1, LOC_Os08g02700.1, LOC_Os10g13550.1, LOC_Os11g01836.1, LOC_Os11g07020.1, LOC_Os11g47840.1, LOC_Os12g42280.1
Abscisic-Acid-Biosynthesis	Abscisic Acid Biosynthesis	0.0743401	LOC_Os02g47470.1, LOC_Os07g05940.1, LOC_Os12g42280.1
Putrescine-Biosynthesis	Putrescine Biosynthesis	0.0743401	LOC_Os04g01690.1, LOC_Os04g39210.1, LOC_Os06g04070.1
Degradation	Degradation/Utilization/Assimilation	0.0747224	LOC_Os01g01510.1, LOC_Os01g02020.1, LOC_Os01g09570.1, LOC_Os01g11700.1, LOC_Os01g11710.1, LOC_Os01g12320.1, LOC_Os01g13320.1, LOC_Os01g15000.1, LOC_Os01g16350.1, LOC_Os01g19170.1, LOC_Os01g22249.1, LOC_Os01g22900.1, LOC_Os01g40070.1, LOC_Os01g40860.1, LOC_Os01g42850.1, LOC_Os01g45060.1, LOC_Os01g47400.1, LOC_Os01g48960.1, LOC_Os01g53990.1, LOC_Os01g55240.1, LOC_Os01g56810.1, LOC_Os01g57730.1, LOC…
PROLINE-DEG	Proline Degradation	0.0796898	LOC_Os01g40860.1, LOC_Os02g49720.1, LOC_Os04g45720.1, LOC_Os08g34210.1, LOC_Os09g26880.1
PROUT-PWY	proline degradation I	0.0796898	LOC_Os01g40860.1, LOC_Os02g49720.1, LOC_Os04g45720.1, LOC_Os08g34210.1, LOC_Os09g26880.1
PWY-4561	proline degradation II	0.0796898	LOC_Os01g40860.1, LOC_Os02g49720.1, LOC_Os04g45720.1, LOC_Os08g34210.1, LOC_Os09g26880.1
Purine-Nucleotides-Salvage	Purine Nucleotide Salvage	0.0806639	LOC_Os02g03540.1, LOC_Os02g17320.1, LOC_Os02g40010.1, LOC_Os03g19930.1, LOC_Os03g20460.1, LOC_Os03g51900.1, LOC_Os03g56800.1, LOC_Os04g17660.1, LOC_Os04g42520.1, LOC_Os04g57540.1, LOC_Os05g04610.1, LOC_Os07g30150.1, LOC_Os07g44630.1, LOC_Os08g02540.1, LOC_Os08g23730.1, LOC_Os11g06930.1, LOC_Os11g07600.1, LOC_Os11g20790.1, LOC_Os12g26060.1
CARBO-BIOSYNTHESIS	Sugars Biosynthesis	0.0808843	LOC_Os01g01510.1, LOC_Os01g09320.1, LOC_Os01g42850.1, LOC_Os01g58620.1, LOC_Os01g73790.1, LOC_Os02g07490.1, LOC_Os02g17320.1, LOC_Os02g17500.1, LOC_Os02g52700.1, LOC_Os03g04770.1, LOC_Os03g16050.1, LOC_Os03g22120.1, LOC_Os03g22790.1, LOC_Os03g26910.1, LOC_Os03g27770.1, LOC_Os03g39020.1, LOC_Os03g56280.1, LOC_Os03g56869.1, LOC_Os04g19740.1, LOC_Os04g24140.1, LOC_Os04g38600.1, LOC_Os04g43800.1, LOC…
Other-Amino-Acid-Biosynthesis	Other Amino Acid Biosynthesis	0.0890158	LOC_Os01g62900.1, LOC_Os01g73450.1, LOC_Os03g44540.1, LOC_Os03g55280.1, LOC_Os07g27780.1, LOC_Os07g39690.1, LOC_Os08g07540.1, LOC_Os08g15030.1, LOC_Os08g34210.1, LOC_Os09g26880.1
Biosynthesis	Biosynthesis	0.0895126	LOC_Os01g01510.1, LOC_Os01g01650.1, LOC_Os01g01780.1, LOC_Os01g02020.1, LOC_Os01g04920.1, LOC_Os01g07530.1, LOC_Os01g09320.1, LOC_Os01g10280.1, LOC_Os01g12660.1, LOC_Os01g12770.1, LOC_Os01g23870.1, LOC_Os01g31610.1, LOC_Os01g34450.1, LOC_Os01g34560.1, LOC_Os01g40070.1, LOC_Os01g40860.1, LOC_Os01g42850.1, LOC_Os01g43390.1, LOC_Os01g45760.1, LOC_Os01g48960.1, LOC_Os01g49230.1, LOC_Os01g49330.1, LOC…
PWY-1042	glycolysis IV (plant cytosol)	0.0900451	LOC_Os01g09570.1, LOC_Os01g58620.1, LOC_Os02g07490.1, LOC_Os02g48360.1, LOC_Os02g51820.1, LOC_Os03g27770.1, LOC_Os04g38600.1, LOC_Os04g43800.1, LOC_Os04g48070.1, LOC_Os05g35570.1, LOC_Os05g48340.1, LOC_Os06g04510.1, LOC_Os06g40640.1, LOC_Os07g15130.1, LOC_Os08g02700.1, LOC_Os10g13550.1, LOC_Os11g01836.1, LOC_Os11g07020.1, LOC_Os11g47840.1, LOC_Os12g42280.1
Oligosaccharides-Biosynthesis	Oligosaccharides Biosynthesis	0.0929708	LOC_Os01g07530.1, LOC_Os03g20120.1, LOC_Os07g10840.1, LOC_Os07g48830.1
Phospholipid-Biosynthesis	Phospholipid Biosynthesis	0.0959541	LOC_Os01g51920.1, LOC_Os01g63580.1, LOC_Os01g67010.1, LOC_Os01g67030.1, LOC_Os03g01216.1, LOC_Os04g41810.1, LOC_Os06g49790.1, LOC_Os07g23430.1, LOC_Os07g49310.1, LOC_Os08g27040.1, LOC_Os08g34220.1, LOC_Os10g42720.1, LOC_Os11g45400.1
ARGASEDEG-PWY	arginine degradation I (arginase pathway)	0.0995415	LOC_Os01g40860.1, LOC_Os02g49720.1, LOC_Os04g45720.1, LOC_Os08g34210.1, LOC_Os09g26880.1
