# Supplementary material for: Analysis of drought-responsive signalling network in two contrasting rice cultivars using transcriptome-based approach
Source: Sci Rep. 2017 Feb 9;7:42131. doi: 10.1038/srep42131 (PMC5299611; doi:10.1038/srep42131)
Supplement: Supplementary Data 2 [file srep42131-s3.xls]

## Sheet: A
FIRST	LAST
LOC_Os01g46970	LOC_Os01g71670
COMMON
UP
LOC	Probe set ID	putative function	Functional categorisation	Special categorisation
LOC_Os01g46970	Os.413.1.S1_at	transcription factor, putative, expressed	transcription factors/regulation of transcription
LOC_Os01g47262	Os.13615.4.S1_x_at	AMSH-like protease, Mov34/MPN/PAD-1 family protein containing JAB/MPN domain, expressed	protease and protease inhibitors
LOC_Os01g47400	Os.10006.2.S1_x_at	OsMan01 - Endo-Beta-Mannanase, expressed	cell structure, growth and dynamics
LOC_Os01g47540	Os.8758.1.S1_s_at	NLI interacting factor-like phosphatase, putative, expressed	phosphatases
LOC_Os01g48310	OsAffx.11516.1.S1_x_at	RING domain containing protein, expressed	degradation and detoxification	E3 ligase
LOC_Os01g48940	Os.46029.1.A1_at	monocot specific
LOC_Os01g49280	OsAffx.2280.1.S1_at	Zinc finger, C3HC4 type family protein, expressed	degradation and detoxification	E3 ligase
LOC_Os01g49710	Os.38022.2.S1_x_at	glutathione S-transferase, putative, expressed	degradation and detoxification	detoxification
LOC_Os01g49720	OsAffx.11535.1.S1_at	glutathione S-transferase, putative, expressed	degradation and detoxification	detoxification
LOC_Os01g50040	Os.37509.2.S1_x_at	Core-2/I-Branching enzyme DNA binding protein, putative, expressed DNA binding protein, putative, expressed	carbohydrate metabolism
LOC_Os01g50040	Os.37509.1.S1_at	DNA binding protein, putative, expressed	nucleoproteins/nucleic acid modifiers
LOC_Os01g50100	Os.11800.1.S1_s_at	multidrug resistance protein 1 homolog, AAA-ATPase containing domain, putative, expressed	cellular transport/transporters/water channels
LOC_Os01g50370	Os.5940.1.S1_at	STE_MEKK_ste11_MAP3K.4 - STE kinases include homologs to sterile 7, sterile 11 and sterile 20 from yeast, expressed	protein kinases
LOC_Os01g50400	Os.27170.1.S1_at	STE_MEKK_ste11_MAP3K.5 - STE kinases include homologs to sterile 7, sterile 11 and sterile 20 from yeast, expressed	protein kinases
LOC_Os01g50410	Os.5044.1.S1_at	STE_MEKK_ste11_MAP3K.6 - STE kinases include homologs to sterile 7, sterile 11 and sterile 20 from yeast, expressed	protein kinases
LOC_Os01g50450	Os.11717.1.S1_a_at	monocot-specific, expressed protein
LOC_Os01g50910	Os.10933.1.S1_at	late embryogenesis abundant protein, group 3, putative, expressed	protection factors of macromolecules
LOC_Os01g51310	OsAffx.23744.1.S1_s_at	DUF761 (Cotton fibre expressed protein), higher plant specific, panicle specific, expressed protein	DUF
LOC_Os01g51420	OsAffx.11559.1.S1_at	calcineurin B, putative, expressed	phosphatases
LOC_Os01g51870	OsAffx.23754.1.S1_x_at	embryo-abundant protein, putative, expressed	protection factors of macromolecules
LOC_Os01g51920	Os.13835.2.S3_a_at	phosphotransferase, putative, expressed	metabolism	multifunctional
LOC_Os01g52110	Os.11450.1.S2_a_at	RING finger and CHY zinc finger domain-containing protein 1, putative, expressed	degradation and detoxification	E3 ligase
LOC_Os01g52730	Os.19385.1.S1_at	DUF584 domain containing protein, putative, expressed	DUF
LOC_Os01g52830	Os.941.1.S1_at	DUF1264 domain containing protein, putative, expressed	DUF
LOC_Os01g52980	Os.34596.1.S1_at	OsFBX23 - F-box domain containing protein, expressed	degradation and detoxification
LOC_Os01g53650	Os.29084.1.S1_at	zinc finger CCCH type family protein, putative, expressed	transcription factors/regulation of transcription
LOC_Os01g54030	Os.47303.1.S1_at	NADP-dependent malic enzyme, putative, expressed	carbohydrate metabolism
LOC_Os01g54890	OsAffx.21616.1.S1_s_at	ethylene-responsive transcription factor 2, putative, expressed	transcription factors/regulation of transcription
LOC_Os01g55510	Os.42069.1.S1_x_at	dynein light chain type 1 domain containing protein, expressed	cell structure, growth and dynamics
LOC_Os01g55650	Os.13102.1.S1_at	phospholipase, patatin family, putative, expressed	lipid metabolism
LOC_Os01g56070	Os.38258.1.S1_x_at	RING finger protein, putative, expressed	degradation and detoxification
LOC_Os01g56180	Os.20980.1.S1_at	plant specific, expressed protein
LOC_Os01g56300	Os.20810.3.S1_x_at	PAT1 (Topoisomerase II-associated protein PAT1), expressed protein	cellular transport/transporters/water channels
LOC_Os01g56560	Os.45897.1.S1_s_at	cyclase/dehydrase family protein, expressed	metabolism
LOC_Os01g57740	Os.9788.1.S1_x_at	Pfam-B_17961, transmembrane domain, plant specific, expressed protein	Pfam-B
LOC_Os01g58114	Os.10123.2.S1_x_at	Pfam-B_4258	Pfam-B
LOC_Os01g58130	Os.6683.1.S1_at	Pfam-B_10159, plant specific, expressed protein	Pfam-B
LOC_Os01g58194	Os.42305.2.S1_x_at	protein disulfide isomerase, putative, expressed	protection factors of macromolecules
LOC_Os01g58220	Os.38804.1.S1_at	translation initiation factor SUI1, putative, expressed	translation/regulation of translation
LOC_Os01g58420	Os.3766.1.S1_at	AP2 domain containing protein, expressed	transcription factors/regulation of transcription
LOC_Os01g58640	Os.11682.1.S1_at	nucleotide pyrophosphatase/phosphodiesterase, putative, expressed	phosphatases
LOC_Os01g59100	Os.27145.1.S1_at	cytokinin-N-glucosyltransferase 1, putative, expressed	metabolism
LOC_Os01g59790	Os.12144.1.S1_a_at	ADP-ribosylation factor, putative, expressed	cellular transport/transporters/water channels	intracellular trafficking
LOC_Os01g60020	Os.4384.1.S1_at	NAC domain transcription factor, putative, expressed	transcription factors/regulation of transcription
LOC_Os01g61080	Os.31521.1.S1_at	OsWRKY24 - Superfamily of TFs having WRKY and zinc finger domains, expressed	transcription factors/regulation of transcription
LOC_Os01g61410	Os.25236.1.S1_x_at	NADH-ubiquinone oxidoreductase, mitochondrial precursor, putative, expressed	metabolism	oxidoreductase
LOC_Os01g61670	Os.11151.1.S1_a_at	ureidoglycolate hydrolase, putative, expressed	metabolism	purine metabolism
LOC_Os01g62070	Os.10121.1.S1_at	cation efflux family protein, putative, expressed	cellular transport/transporters/water channels
LOC_Os01g62190	Os.10411.1.S1_at	ZOS1-15 - C2H2 zinc finger protein, expressed	transcription factors/regulation of transcription
LOC_Os01g62610	OsAffx.11701.1.S1_s_at	peptidyl-prolyl cis-trans isomerase,FK506-binding protein 4, putative, expressed	osmolyte biosynthesis
LOC_Os01g62820	Os.9242.2.S1_x_at	Transcription initiation factor TFIID subunit A family protein, expressed	transcription factors/regulation of transcription
LOC_Os01g62900	Os.33244.1.S1_at	amino acid kinase, putative, expressed	protein kinases
LOC_Os01g62970	Os.20863.1.S1_at	higher plant specific, higher expression in seed dev stages, expressed protein
LOC_Os01g63060	Os.8957.1.S1_a_at	phosphatidic acid phosphatase-related, putative, expressed	phosphatases
LOC_Os01g63230	Os.7203.2.S1_x_at	GDP-fucose protein O-fucosyltransferase , growth regulator related protein, putative, expressed	metabolism
LOC_Os01g63410	Os.32279.1.S1_at	two transmembrane domains, plant specific, expressed protein	transmembrane proteins
LOC_Os01g64170	Os.4636.1.S1_a_at	Glycosyl hydrolases family 17 protein, expressed	carbohydrate metabolism
LOC_Os01g64360	Os.49787.1.S1_at	MYB family transcription factor, putative, expressed	transcription factors/regulation of transcription
LOC_Os01g64470	Os.12119.1.S1_at	harpin-induced protein 1 domain containing protein, expressed	signaling
LOC_Os01g64520	Os.10279.1.S1_at	uricase, putative, expressed	metabolism	nitrogen fixation
LOC_Os01g64670	Os.47717.1.A1_s_at	soluble inorganic pyrophosphatase, putative, expressed	phosphatases
LOC_Os01g64730	Os.411.1.S1_at	bZIP transcription factor domain containing protein, G-box binding factor 4, ABA responsive element binding factor 1, expressed	transcription factors/regulation of transcription
LOC_Os01g65510	Os.15941.2.S1_x_at	OsFBX31 - F-box domain containing protein, expressed	degradation and detoxification
LOC_Os01g65520	Os.26261.1.S1_at	Sad1 / UNC-like C-terminal domain containing protein, putative, expressed	cellular transport/transporters/water channels
LOC_Os01g66120	Os.12199.1.S1_at	No apical meristem (NAM) protein, putative, expressed	transcription factors/regulation of transcription
LOC_Os01g67500	Os.8271.1.S1_a_at	armadillo/beta-catenin repeat family protein, putative, expressed	signaling
LOC_Os01g70860	Os.3417.1.S1_at	esterase, putative, expressed	metabolism
LOC_Os01g71690	Os.25266.1.S1_at	recA protein, expressed	nucleoproteins/nucleic acid modifiers
COMMON
DOWN
LOC	Probe set ID	putative function	Functional categorisation	Special categorisation
LOC_Os01g46140	Os.34087.2.A1_x_at	signal peptide, single representation in rice, expressed protein	small peptides
LOC_Os01g47780	Os.5908.1.S1_at	fasciclin domain containing protein, expressed	cell structure, growth and dynamics	ancient cell adhesion domain
LOC_Os01g48300	Os.25062.2.S1_a_at	ATP synthase protein I related, putative, expressed	metabolism	ATP synthesis
LOC_Os01g48500	Os.6981.1.S1_at	Pfam-B_13718, plant specifc, expressed protein	Pfam-B
LOC_Os01g49200	Os.33042.1.S1_at	microtubule associated protein, putative, expressed	cell structure, growth and dynamics
LOC_Os01g49310	Os.14151.1.S1_at	higher plant specific, expressed protein
LOC_Os01g49330	Os.35041.1.S1_at	formyl transferase, putative, expressed	metabolism
LOC_Os01g50622	Os.15428.1.S1_at	DNA-binding protein DSP1, putative, expressed	nucleoproteins/nucleic acid modifiers
LOC_Os01g50930	Os.7502.1.S1_at	SAM dependent methyltransferases, expressed protein	metabolism
LOC_Os01g51890	Os.11023.1.S1_a_at	endonuclease/exonuclease/phosphatase family domain containing protein, expressed	phosphatases
LOC_Os01g52170	Os.27417.1.S1_at	Protein containing DUF59, ParA and DUF971, MRP-like, Ras-like GTPase superfamily, expressed	cellular transport/transporters/water channels
LOC_Os01g53060	Os.11791.1.S1_at	peroxisomal membrane protein, putative, expressed	degradation and detoxification	detoxification
LOC_Os01g53330	Os.32721.1.S1_at	anthocyanidin 5,3-O-glucosyltransferase, putative, expressed	secondary metabolite
LOC_Os01g53890	Os.6199.2.A1_at	RNA methyltransferase, TrmH family protein, putative, expressed	nucleoproteins/nucleic acid modifiers
LOC_Os01g54020	Os.14456.1.S1_at	tRNA synthetase, putative, expressed	nucleoproteins/nucleic acid modifiers
LOC_Os01g54420	Os.32564.1.S2_at	dynamin family protein, putative, expressed	cell structure, growth and dynamics
LOC_Os01g55150	Os.55684.1.S1_at	bZIP transcription factor domain containing protein, expressed	transcription factors/regulation of transcription
LOC_Os01g55160	Os.34913.1.S1_at	monocot specific, high expression in late seed dev, expressed protein
LOC_Os01g55290	Os.23673.1.S1_at	PPR repeat domain containing protein, putative, expressed	nucleoproteins/nucleic acid modifiers
LOC_Os01g55700	Os.25428.1.S1_at	NLI interacting factor-like phosphatase, putative, expressed	phosphatases
LOC_Os01g55750	Os.27829.1.S1_at	TCP family transcription factor, putative, expressed	transcription factors/regulation of transcription
LOC_Os01g56020	Os.51650.1.S1_at	Pfam-B_9954, plant specific, high expression in SAM and early panicle stages, expressed	Pfam-B
LOC_Os01g56810	Os.33309.1.S1_at	cytokinin dehydrogenase precursor, putative, expressed	signaling
LOC_Os01g56870	Os.52721.1.S1_at	Trypsin-like serine proteases (SCOP), monocot and Ricinus specific, expressed protein	protease and protease inhibitors
LOC_Os01g57410	Os.26876.1.S1_at	pentatricopeptide repeat domain containing protein, putative, expressed	nucleoproteins/nucleic acid modifiers
LOC_Os01g57560	Os.38421.1.S1_at	serine/threonine-protein kinase receptor precursor, putative, expressed	protein kinases
LOC_Os01g57650	Os.37921.2.S1_at	ZOS1-12 - C2H2 zinc finger protein, expressed	transcription factors/regulation of transcription
LOC_Os01g58680	Os.33192.1.S1_at	apurinic endonuclease-redox protein, putative, expressed	metabolism	redox, DNA repair, transcriptional regulation
LOC_Os01g58760	OsAffx.23844.1.S1_s_at	bZIP transcription factor domain containing protein, expressed	transcription factors/regulation of transcription
LOC_Os01g59090	Os.32482.1.S1_at	thylakoid lumenal 20 kDa protein, putative, expressed	photosynthesis	calcium ion binding
LOC_Os01g59840	Os.51558.2.S1_at	Os1bglu3 - beta-glucosidase homologue, similar to G. max isohydroxyurate hydrolase, expressed	carbohydrate metabolism
LOC_Os01g59870	Os.13246.1.S1_at	LTPL65 - Protease inhibitor/seed storage/LTP family protein precursor, expressed	protection factors of macromolecules
LOC_Os01g61320	Os.8865.2.S1_x_at	thioredoxin, putative, expressed	signaling
LOC_Os01g61610	Os.31778.2.S1_at	flavonol synthase/flavanone 3-hydroxylase, putative, expressed	secondary metabolite
LOC_Os01g62380	Os.42475.1.S1_at	fasciclin-like arabinogalactan protein, putative, expressed	cell structure, growth and dynamics
LOC_Os01g62440	OsAffx.2388.1.S1_at	ribonuclease protein, putative, expressed	nucleoproteins/nucleic acid modifiers
LOC_Os01g63220	Os.35890.1.S1_at	pfkB carbohydrate kinase family protein, putative, expressed	protein kinases
LOC_Os01g63500	Os.30779.1.S1_at	Pfam-B_14021, higher plant specific, expressed protein	Pfam-B
LOC_Os01g63710	Os.27265.1.S1_s_at	CDC6 - Putative DNA replication initiation protein, expressed	metabolism
LOC_Os01g63870	Os.35149.1.S1_at	nucleobase-ascorbate transporter, putative, expressed	cellular transport/transporters/water channels
LOC_Os01g64090	OsAffx.2398.1.S1_at	L1P family of ribosomal proteins domain containing protein, expressed	translation/regulation of translation
LOC_Os01g64180	Os.18461.1.S1_at	Pfam-B_4069, higher plant specific, inflorescence specific, expressed protein	Pfam-B
LOC_Os01g64270	Os.26570.1.S1_s_at	plant and green alga specific, specific, expressed protein
LOC_Os01g64430	Os.7351.1.S1_at	DUF623 domain containing protein, expressed	DUF
LOC_Os01g64540	Os.17746.1.S1_s_at	anthocyanidin 3-O-glucosyltransferase, putative, expressed	secondary metabolite
LOC_Os01g64900	OsAffx.21707.2.S1_x_at	HEAT, putative, expressed	cellular transport/transporters/water channels
LOC_Os01g65260	Os.30033.1.S1_at	amidophosphoribosyltransferase, chloroplast precursor, putative, expressed	metabolism
LOC_Os01g65400	Os.24034.2.S1_x_at	DNA polymerase I, putative, expressed	nucleoproteins/nucleic acid modifiers
LOC_Os01g66000	OsAffx.23932.1.S1_at	NADH dehydrogenase I subunit N, putative, expressed	metabolism	electron transport
LOC_Os01g66500	Os.26952.1.S1_at	phosphoribosylformylglycinamidine synthase, putative, expressed	metabolism	purine biosynthesis
LOC_Os01g66600	Os.23604.1.S1_at	rhodanese-like, putative, expressed	degradation and detoxification	detoxification
LOC_Os01g67110	Os.6275.1.S1_at	Pfam-B_5531, four transmembrane domains, higher plant specific, expressed protein	Pfam-B
LOC_Os01g67570	Os.14855.1.S1_at	PDE312/PTAC10, putative, expressed	nucleoproteins/nucleic acid modifiers	RNA binding
LOC_Os01g68050	Os.47836.1.A1_at	transmembrane amino acid transporter protein, putative, expressed	cellular transport/transporters/water channels
LOC_Os01g69060	Os.17227.1.S1_at	hydrolase, alpha/beta fold family domain containing protein, expressed	metabolism
LOC_Os01g69840	OsAffx.23983.1.S1_at	highly expressed in leaf, expressed protein	small peptides
LOC_Os01g70400	Os.20144.1.S1_a_at	Pfam-B_15961, transmembrane domain, plant specific, expressed protein	Pfam-B
LOC_Os01g70560	Os.47972.1.S1_at	CLASP N terminal, highly expressed in SAM, expressed protein	cell structure, growth and dynamics
LOC_Os01g71330	Os.53046.1.S1_s_at	transmembrane domain, higher plant specific, expressed protein	transmembrane proteins
LOC_Os01g71720	Os.34273.1.S1_at	amino acid permease family protein, putative, expressed	cellular transport/transporters/water channels	amino acid transport
3h DD
Uniquely up
LOC	Probe set ID	putative function	Functional categorisation	Special categorisation
LOC_Os01g46926	OsAffx.2262.1.S1_x_at	Ubiquitin-conjugating enzyme E2-17 kDa 9, putative, expressed	degradation and detoxification
LOC_Os01g46980	Os.9499.1.S1_at	vacuolar ATP synthase subunit E, putative, expressed	Cellular transport/transporters/water channels
LOC_Os01g47070	Os.171.1.S1_at	glycosyl hydrolase, putative, expressed	Carbohydrate metabolism
LOC_Os01g47190	OsAffx.11499.1.S1_at	phosphoglycerate mutase, putative, expressed	Carbohydrate metabolism
LOC_Os01g47262	OsAffx.11501.1.S1_at	AMSH-like protease, putative, expressed	Protease and protease inhibitors
LOC_Os01g47270	Os.41454.1.S1_s_at	DUF1645 domain containing protein, putative, expressed	DUF
LOC_Os01g47300	Os.32597.1.S1_x_at	retrotransposon protein, putative, unclassified, expressed	Transposon/Retrotransposon
LOC_Os01g47300	Os.32597.1.S1_at	retrotransposon protein, putative, unclassified, expressed	Transposon/Retrotransposon
LOC_Os01g47340	Os.17910.1.S1_a_at	iron-sulfur cluster assembly enzyme ISCU, mitochondrial precursor, putative, expressed	Metabolism
LOC_Os01g47410	Os.50635.1.S1_x_at	aspartic proteinase oryzasin-1 precursor, putative, expressed	Protease and protease inhibitors
LOC_Os01g47410	Os.13741.1.S1_s_at	aspartic proteinase oryzasin-1 precursor, putative, expressed	Protease and protease inhibitors
LOC_Os01g47620	Os.32834.1.S1_at	expressed protein	Unknown
LOC_Os01g47680	OsAffx.11509.1.S1_at	60S ribosomal protein L18a-1, putative, expressed	Translation/regulation of translation
LOC_Os01g47690	Os.8765.1.S1_a_at	metallo-beta-lactamase family protein, putative, expressed	Metabolism
LOC_Os01g47740	Os.12075.1.S2_a_at	zinc finger, C3HC4 type domain containing protein, expressed	degradation and detoxification
LOC_Os01g48250	Os.41746.1.S1_at	OsFBDUF5 - F-box and DUF domain containing protein, expressed	degradation and detoxification
LOC_Os01g48360	OsAffx.21509.1.S1_at	rice specific, expressed protein	Small peptides
LOC_Os01g48420	Os.2618.1.S1_at	peroxiredoxin, putative, expressed	degradation and detoxification
LOC_Os01g48530	OsAffx.11519.1.S1_at	Pfam-B_10376, higher plant specific, expressed protein	Pfam-B
LOC_Os01g48710	Os.36709.1.S1_x_at	heavy metal-associated domain containing protein, expressed	Cellular transport/transporters/water channels
LOC_Os01g48710	Os.36709.1.S1_at	heavy metal-associated domain containing protein, expressed	Cellular transport/transporters/water channels
LOC_Os01g48810	Os.38817.2.S1_x_at	transcription initiation factor TFIID subunit 11, putative, expressed	Transcription factor/regulators of transcription
LOC_Os01g48830	Os.31693.4.S1_x_at	DUF1639 (Protein of unknown function), expressed protein	DUF
LOC_Os01g48930	Os.10135.1.S1_at	splicing factor-related, putative, expressed	Translation/regulation of translation
LOC_Os01g49280	Os.41685.1.S1_x_at	Zinc finger, C3HC4 type family protein, expressed	degradation and detoxification
LOC_Os01g49320	Os.17479.1.S1_at	glycosyl hydrolase, putative, expressed	Carbohydrate metabolism
LOC_Os01g49380	Os.45956.1.S1_x_at	lipase, putative, expressed	Lipid metabolism
LOC_Os01g49510 LOC_Os01g49529	Os.9943.5.S1_x_at	OsWAK10d - OsWAK receptor-like cytoplasmic kinase OsWAK-RLCK, expressed	Protein kinase
LOC_Os01g49580	OsAffx.11534.1.S1_x_at	Protein kinase domain containing protein, expressed	Protein kinase
LOC_Os01g49580	Os.11986.2.S1_x_at	Protein kinase domain containing protein, expressed	Protein kinase
LOC_Os01g49680	Os.32672.1.S1_x_at	DNA repair helicase XPB2, putative, expressed	Nucleoprotein and nucleic acid modifiers
LOC_Os01g50810	Os.9066.1.S1_s_at	MDR-like ABC transporter, putative, expressed	Cellular transport/transporters/water channels
LOC_Os01g50170	Os.50995.1.S1_at	eukaryotic aspartyl protease domain containing protein, expressed	Protease and protease inhibitors
LOC_Os01g51120	Os.37895.1.S1_x_at	vesicle transport v-SNARE protein, putative, expressed	Cellular transport/transporters/water channels
LOC_Os01g51250	Os.1577.2.S1_x_at	mitochondrial carrier protein, putative, expressed	Cellular transport/transporters/water channels
LOC_Os01g51330	Os.45952.1.S1_at	expressed protein	Unknown
LOC_Os01g51540	Os.41883.1.S1_at	cytidine/deoxycytidylate deaminase, putative, expressed	Metabolism
LOC_Os01g51870	Os.33184.1.S1_at	methyltransferase, putative, expressed	Metabolism
LOC_Os01g52340	Os.18053.1.S1_at	NB-ARC domain containing protein, expressed	Signaling
LOC_Os01g52530	Os.29866.1.S1_at	phosphoribosyl transferase, putative, expressed	Metabolism
LOC_Os01g52630	Os.16429.1.S1_at	regulator of chromosome condensation, putative, expressed	Nucleoprotein and nucleic acid modifiers
LOC_Os01g52790	Os.10346.1.S1_at	cytochrome P450 72A1, putative, expressed	degradation and detoxification
LOC_Os01g52920	Os.15402.1.S1_at	Pfam-B_8681, expressed protein	Pfam-B
LOC_Os01g52980	Os.34596.2.S1_x_at	OsFBX23 - F-box domain containing protein, expressed	degradation and detoxification
LOC_Os01g53040	Os.5941.1.S1_at	OsWRKY14 - Superfamily of TFs having WRKY and zinc finger domains, expressed	Transcription factor/regulators of transcription
LOC_Os01g53079	Os.13535.1.S1_at	ubiquitin domain-containing protein 1, putative, expressed	degradation and detoxification
LOC_Os01g53260	Os.30386.1.S1_at	OsWRKY23 - Superfamily of TFs having WRKY and zinc finger domains, expressed	Transcription factor/regulators of transcription
LOC_Os01g53350	Os.10597.1.S1_at	anthocyanidin 5,3-O-glucosyltransferase, putative, expressed	Metabolism
LOC_Os01g53800	OsAffx.2326.1.S1_at	glutamate carboxypeptidase 2, putative, expressed	Protease and protease inhibitors
LOC_Os01g53800	OsAffx.2326.1.S1_x_at	glutamate carboxypeptidase 2, putative, expressed	Protease and protease inhibitors
LOC_Os01g53810	OsAffx.23781.1.S1_at	peptidase, putative, expressed	Protease and protease inhibitors
LOC_Os01g53810	Os.36961.2.S1_x_at	Transferrin receptor-like dimerisation domain containing protein, expressed	Protease and protease inhibitors
LOC_Os01g53930	Os.11775.1.S2_at	hexokinase, putative, expressed	Protein kinase
LOC_Os01g54300	Os.2123.1.S1_at	OsMan02 - Endo-Beta-Mannanase	cell structure, growth and dynamics
LOC_Os01g54340	Os.12793.1.S1_x_at	plant-specific domain TIGR01615 family protein, expressed	Unknown
LOC_Os01g54550	Os.2152.1.S1_at	HSF-type DNA-binding domain containing protein, expressed	Protection factors of macromolecules
LOC_Os01g54560	Os.7240.2.S1_a_at	trehalose synthase, putative, expressed	Carbohydrate metabolism
LOC_Os01g54600	Os.2160.2.S1_x_at	OsWRKY13 - Superfamily of TFs having WRKY and zinc finger domains, expressed	Transcription factor/regulators of transcription
LOC_Os01g55280	Os.26380.2.S1_x_at	Pfam-B_14147, higher plant specific, expressed protein	Pfam-B
LOC_Os01g55540	Os.9.1.S1_s_at	aminotransferase, classes I and II, domain containing protein, expressed	Metabolism	Amino acid metabolism
LOC_Os01g55580	Os.26583.2.S1_x_at	tesmin/TSO1-like CXC domain containing protein, expressed	cell structure, growth and dynamics
LOC_Os01g55780	Os.9693.1.S1_at	glycerophosphoryl diester phosphodiesterase family protein, putative, expressed	Metabolism
LOC_Os01g55870	Os.26842.1.S1_at	chorismate mutase, chloroplast precursor, putative, expressed	Metabolism	Amino acid metabolism
LOC_Os01g55940	Os.12501.1.S1_at	OsGH3.2 - Probable indole-3-acetic acid-amido synthetase, expressed	Signaling
LOC_Os01g56000	Os.50634.1.S1_x_at	RNA recognition motif containing protein, expressed	Nucleoprotein and nucleic acid modifiers
LOC_Os01g56010	Os.38330.2.S1_at	serpin domain containing protein, putative, expressed	Protease and protease inhibitors
LOC_Os01g56080	OsAffx.11619.1.S1_at	Pfam-B_11976, monocot and Drosophila specific, expressed protein	Pfam-B
LOC_Os01g56100	Os.12255.1.S1_a_at	BSD domain containing protein, expressed	Transcription factor/regulators of transcription
LOC_Os01g56230	OsAffx.23806.1.S1_x_at	transmembrane protein 56, putative, expressed	Transmembrane proteins
LOC_Os01g56390	Os.13915.1.S1_at	OsFBX26 - F-box domain containing protein, expressed	degradation and detoxification
LOC_Os01g56470	Os.32071.1.S1_at	mal d 1-associated protein, putative, expressed	Multifunctional
LOC_Os01g56470	Os.32071.2.S1_x_at	mal d 1-associated protein, putative, expressed	Multifunctional
LOC_Os01g56550	Os.32625.1.S1_s_at	Transcription initiation factor IIF, beta subunit family protein, expressed	Transcription factor/regulators of transcription
LOC_Os01g56610	Os.32439.1.S1_at	homocysteine S-methyltransferase protein, putative, expressed	Metabolism
LOC_Os01g56790	Os.8434.2.S1_x_at	Zein-binding, DUF593 (SMART), plant specific, expressed protein	Unknown
LOC_Os01g56910	Os.46009.1.S1_at	Vps51 (Vps51/Vps67), PGAM (Phosphoglycerate mutase family) (BLAST), expressed protein	Carbohydrate metabolism
LOC_Os01g56990	Os.16916.1.S1_at	Regulator of chromosome condensation domain containing protein, expressed	Nucleoprotein and nucleic acid modifiers
LOC_Os01g57050	OsAffx.2348.1.S1_at	expressed protein	Unknown
LOC_Os01g57100	Os.49178.1.S1_at	expressed protein	Unknown
LOC_Os01g57220	Os.2359.1.S1_s_at	secretory carrier-associated membrane protein, putative, expressed	Metabolism	Secretory protein
LOC_Os01g57720	Os.22812.1.S1_a_at	BCAS3 (Breast carcinoma amplified sequence 3), three WD40 repeats, expressed protein	Multifunctional
LOC_Os01g57730	Os.49540.1.A1_x_at	peroxidase precursor, putative, expressed	degradation and detoxification
LOC_Os01g57770	Os.6638.1.S1_at	OsPOP4 - Putative Prolyl Oligopeptidase homologue, expressed	Protease and protease inhibitors
LOC_Os01g57770	Os.6638.1.S1_x_at	OsPOP4 - Putative Prolyl Oligopeptidase homologue, expressed	Protease and protease inhibitors
LOC_Os01g57854	Os.27505.1.S1_at	pectinesterase, putative, expressed	cell structure, growth and dynamics
LOC_Os01g57880	Os.45893.1.S1_at	plastocyanin-like domain containing protein, putative, expressed	photosynthesis
LOC_Os01g58114	Os.10123.1.S1_at	Pfam-B_5271, expressed protein	Pfam-B
LOC_Os01g58260	Os.5242.1.S1_at	Subtilisin N-terminal Region family protein, expressed	Protease and protease inhibitors
LOC_Os01g58280	Os.35642.2.S1_x_at	OsSub8 - Putative Subtilisin homologue, expressed	Protease and protease inhibitors
LOC_Os01g58290	Os.28433.4.A1_at	OsSub9 - Putative Subtilisin homologue, expressed	Protease and protease inhibitors
LOC_Os01g58290	Os.28433.5.S1_x_at	OsSub9 - Putative Subtilisin homologue, expressed	Protease and protease inhibitors
LOC_Os01g58380	Os.9992.1.S1_a_at	3-hydroxybutyryl-CoA dehydrogenase, putative, expressed	Metabolism
LOC_Os01g58740	Os.26367.1.S1_at	glycerol-3-phosphate dehydrogenase, putative, expressed	Metabolism
LOC_Os01g58780	Os.37704.1.S1_at	zinc finger, C3HC4 type domain containing protein, expressed	degradation and detoxification
LOC_Os01g59000	OsAffx.2362.1.S1_s_at	cytochrome P450, putative, expressed	degradation and detoxification
LOC_Os01g59180	Os.27065.2.S1_x_at	OsFBX27 - F-box domain containing protein, expressed	degradation and detoxification
LOC_Os01g59320	Os.33610.4.S1_x_at	Pfam-B_3441, higher plant specific, expressed protein	Pfam-B
LOC_Os01g59790	Os.12144.2.S1_x_at	ADP-ribosylation factor, putative, expressed	Multifunctional
LOC_Os01g60170	Os.42186.1.S1_at	DUF567 domain containing protein, putative, expressed	DUF
LOC_Os01g60600	OsAffx.9584.1.S1_at	WRKY DNA-binding domain containing protein, expressed	Transcription factor/regulators of transcription
LOC_Os01g60660	Os.14124.1.S1_at	methionyl-tRNA synthetase, putative, expressed	Nucleoprotein and nucleic acid modifiers
LOC_Os01g60700	Os.32685.1.S1_at	serine/threonine-protein kinase NAK, putative, expressed	Protein kinase
LOC_Os01g60930	Os.35704.1.S1_at	expressed protein	Unknown
LOC_Os01g61030	Os.47944.1.S1_a_at	VHS and GAT domain containing protein, expressed	Cellular transport/transporters/water channels
LOC_Os01g61230	Os.42521.1.S1_at	dihydroflavonol-4-reductase, putative, expressed	Secondary metabolite
LOC_Os01g61440	Os.32153.2.S1_x_at	2-oxoglutarate-dependent dioxygenase, plant and specific, expressed protein	Secondary metabolite
LOC_Os01g61440	Os.32153.1.S1_at	expressed protein	Unknown
LOC_Os01g61460	Os.20717.1.S1_at	leaf senescence related protein, putative, expressed	degradation and detoxification
LOC_Os01g61810	Os.22637.1.S1_a_at	histone-like transcription factor and archaeal histone, putative, expressed	Transcription factor/regulators of transcription
LOC_Os01g61830	Os.32086.3.S1_s_at	zinc finger C-x8-C-x5-C-x3-H type family protein, expressed	cell structure, growth and dynamics
LOC_Os01g62130	Os.28023.1.S1_at	ZOS1-14 - C2H2 zinc finger protein, expressed	Transcription factor/regulators of transcription
LOC_Os01g62290	Os.46024.1.S1_at	DnaK family protein, putative, expressed	Protection factors of macromolecules
LOC_Os01g62430	Os.22076.1.S1_a_at	C2 domain containing protein, putative, expressed	Cellular transport/transporters/water channels
LOC_Os01g62630	Os.42450.1.A1_at	aspartic proteinase nepenthesin precursor, putative, expressed	Protease and protease inhibitors
LOC_Os01g62780	OsAffx.21742.2.S1_at	TRF4 (DNA polymerase sigma: DNA replication, recombination, and repair), NT_PAP_TUTase (Nucleotidyltransferase (NT) domain of poly(A) polymerases and terminal uridylyl transferases), expressed protein	Metabolism
LOC_Os01g62910	Os.33244.1.S2_at	CRR2, putative, expressed	Translation/regulation of translation
LOC_Os01g62980	Os.51480.1.S1_x_at	LTPL101 - Protease inhibitor/seed storage/LTP family protein precursor, expressed	Protease and protease inhibitors
LOC_Os01g62980	Os.51480.1.S1_at	LTPL101 - Protease inhibitor/seed storage/LTP family protein precursor, expressed	Protease and protease inhibitors
LOC_Os01g63150	Os.42422.1.S1_at	retrotransposon protein, putative, Ty3-gypsy subclass, expressed	Transposon/Retrotransposon
LOC_Os01g63180	Os.18847.1.S1_at	laccase-6 precursor, putative, expressed	Metabolism
LOC_Os01g63210	Os.11253.1.S1_at	SOUL heme-binding protein, putative, expressed	Unknown
LOC_Os01g63250	Os.7799.1.S1_at	josephin, putative, expressed	degradation and detoxification
LOC_Os01g63820	Os.37564.3.S1_x_at	double-stranded RNA binding motif containing protein, expressed	Nucleoprotein and nucleic acid modifiers
LOC_Os01g63890	Os.3537.1.S1_at	G10 protein, putative, expressed	Unknown
LOC_Os01g63970	Os.31344.1.S1_at	sialyltransferase family domain containing protein, expressed	Metabolism
LOC_Os01g64000	Os.10541.1.S1_at	bZIP transcription factor, putative, expressed	Transcription factor/regulators of transcription
LOC_Os01g64010	Os.5366.3.S1_x_at	dual specificity protein phosphatase, putative, expressed	Phosphatase
LOC_Os01g64110	Os.170.1.S1_at	glycosyl hydrolase, putative, expressed	Carbohydrate metabolism
LOC_Os01g64120	Os.170.3.S1_at	2Fe-2S iron-sulfur cluster binding domain containing protein, expressed	Metabolism
LOC_Os01g64250	OsAffx.23912.1.S1_at	hemerythrin family protein, expressed	Signaling
LOC_Os01g64262	Os.26850.1.A1_s_at	hydrolase, alpha/beta fold family, putative, expressed	Metabolism
LOC_Os01g64280	Os.42377.1.S1_x_at	sorting nexin 1, putative, expressed	Multifunctional
LOC_Os01g64300	Os.5693.1.S1_at	DUF584 domain containing protein, putative, expressed	DUF
LOC_Os01g64630	Os.12067.2.S1_at	Actin-7, putative, expressed	cell structure, growth and dynamics
LOC_Os01g64630	Os.12067.1.S1_x_at	actin, putative, expressed	cell structure, growth and dynamics
LOC_Os01g64650	Os.10783.2.S1_x_at	VAMP-like protein YKT62, putative, expressed	Cellular transport/transporters/water channels
LOC_Os01g64870	Os.8109.1.S2_a_at	expressed protein	Unknown
LOC_Os01g65090	Os.7646.1.S1_a_at	aminotransferase, classes I and II, domain containing protein, expressed	Metabolism	Amino acid metabolism
LOC_Os01g65094	Os.13923.1.S1_at	expressed protein	Unknown
LOC_Os01g65310	Os.25066.1.S1_s_at	DUF803 domain containing, putative, expressed	DUF
LOC_Os01g65380	Os.7053.1.S1_at	patellin protein, putative, expressed	cell structure, growth and dynamics
LOC_Os01g65410	Os.5420.1.S1_at	serine hydroxymethyltransferase, mitochondrial precursor, putative, expressed	Metabolism
LOC_Os01g65460	Os.42688.1.S1_x_at	beta-galactosidase precursor, putative, expressed	Carbohydrate metabolism
LOC_Os01g65530	Os.16006.1.S1_s_at	RNA recognition motif containing protein, putative, expressed	Nucleoprotein and nucleic acid modifiers
LOC_Os01g65660	Os.12640.1.S1_at	amino acid transporter, putative, expressed	Cellular transport/transporters/water channels
LOC_Os01g65670	Os.10972.2.S1_x_at	amino acid permease 6, putative, expressed	Cellular transport/transporters/water channels
LOC_Os01g65670	Os.10972.1.S1_at	amino acid transporter, putative, expressed	Cellular transport/transporters/water channels
LOC_Os01g65780	Os.5334.2.S1_a_at	glycosyl transferase, putative, expressed	Carbohydrate metabolism
LOC_Os01g65900	Os.9902.1.S1_at	chitin-inducible gibberellin-responsive protein, putative, expressed	Signaling
LOC_Os01g65920	Os.12329.1.S1_at	F-box/LRR-repeat protein 2, putative, expressed	degradation and detoxification
LOC_Os01g66250	Os.56653.1.S1_at	S-locus-like receptor protein kinase, putative, expressed	Protein kinase
LOC_Os01g66280	Os.31998.1.S1_at	transcriptional regulator, putative, expressed	Nucleoprotein and nucleic acid modifiers
AK120651	Os.50310.1.S1_at	higher plant specific, expressed protein	Small peptides
AK107053	Os.54900.1.S1_at	rice specific, expressed protein	Small peptides
LOC_Os01g67040	Os.36346.1.S1_a_at	OsRhmbd5 - Putative Rhomboid homologue, expressed	Protease and protease inhibitors
LOC_Os01g67220	Os.18285.1.S1_at	Os1bglu4 - beta-glucosidase-like protein without signal sequence, expressed	Carbohydrate metabolism
LOC_Os01g67250	Os.27893.1.S2_at	Rad21 / Rec8 like protein, putative, expressed	cell structure, growth and dynamics
LOC_Os01g67330	Os.39420.2.S1_x_at	nucleotide-sugar transporter family protein, putative, expressed	Cellular transport/transporters/water channels
LOC_Os01g67364	OsAffx.32280.1.S1_at	retrotransposon protein, putative, Ty3-gypsy subclass, expressed	Transposon/Retrotransposon
LOC_Os01g67860	Os.8999.3.S1_x_at	Fructose-bisphosphate aldolase, cytoplasmic isozyme, putative, expressed	Carbohydrate metabolism
LOC_Os01g68290	Os.42784.1.S1_at	monocot specific, expressed protein	Small peptides
LOC_Os01g68300	Os.11975.2.A1_at	monocot specific, high expression in seed developmental stages, expressed protein	Small peptides
LOC_Os01g68330	Os.27858.2.S1_x_at	antigen peptide transporter-like 1, chloroplast precursor, putative, expressed	Cellular transport/transporters/water channels
LOC_Os01g68330	Os.27858.1.S1_at	antigen peptide transporter-like 1, chloroplast precursor, putative, expressed	Cellular transport/transporters/water channels
LOC_Os01g68370	Os.7360.1.S1_a_at	B3 DNA binding domain containing protein, expressed	Transcription factor/regulators of transcription
LOC_Os01g68660	Os.42764.1.S1_at	cysteine proteinase inhibitor precursor protein, putative, expressed	Protease and protease inhibitors
LOC_Os01g68720	Os.19350.1.S1_at	keratin, type I cytoskeletal 9, putative, expressed	cell structure, growth and dynamics
LOC_Os01g68730	Os.7281.1.S1_at	RNA-binding protein FUS, putative, expressed	Nucleoprotein and nucleic acid modifiers
LOC_Os01g68740	Os.27169.1.S1_s_at	keratin, type I cytoskeletal 9, putative, expressed	cell structure, growth and dynamics
LOC_Os01g68750	Os.18887.1.S1_at	Adaptin N terminal region family protein, expressed	Cellular transport/transporters/water channels
LOC_Os01g68890	OsAffx.23977.1.S1_x_at	P21-Rho-binding domain containing protein, putative, expressed	Transcription factor/regulators of transcription
LOC_Os01g68960	OsAffx.23978.1.S1_at	conserved hypothetical protein	Unknown
LOC_Os01g69040	Os.27953.1.S1_x_at	zinc finger, C3HC4 type domain containing protein, expressed	degradation and detoxification
LOC_Os01g69100	Os.4875.1.S1_at	Pfam-B_10205, higher plant specific, expressed protein	Pfam-B
LOC_Os01g69110	Os.50224.1.S1_at	expressed protein	Unknown
LOC_Os01g69910	Os.18959.2.S1_at	calmodulin-binding transcription activator, putative, expressed	Transcription factor/regulators of transcription
LOC_Os01g70090	Os.18822.1.A1_at	enoyl-CoA hydratase/isomerase family protein, putative, expressed	Lipid metabolism
LOC_Os01g70130	Os.11784.1.S1_at	protein kinase domain containing protein, expressed	Protein kinase
LOC_Os01g70160	Os.9535.2.S1_x_at	zinc finger, C3HC4 type domain containing protein, expressed	degradation and detoxification
LOC_Os01g70210	Os.2215.1.S1_at	CRAL/TRIO domain containing protein, expressed	Cellular transport/transporters/water channels
LOC_Os01g70270	Os.11696.1.S1_at	Auxin response factor 2, putative, expressed	Signaling
LOC_Os01g70470	Os.5458.1.A1_at	Pfam-B_3344, higher plant specific, expressed protein	Pfam-B
LOC_Os01g70490	Os.17158.1.S1_at	potassium transporter, putative, expressed	Cellular transport/transporters/water channels
LOC_Os01g70550	Os.15260.1.S1_s_at	heparan-alpha-glucosaminide N-acetyltransferase, putative, expressed	Metabolism
LOC_Os01g70590	OsAffx.2448.1.S1_at	DUF567 domain containing protein, putative, expressed	DUF
LOC_Os01g70780	Os.15888.1.A1_at	WD40-like domain containing protein, putative, expressed	Multifunctional
LOC_Os01g70810	Os.18365.1.S1_at	homeobox domain containing protein, flowering-time protein isoform alpha, putative, expressed	Transcription factor/regulators of transcription
LOC_Os01g70840	Os.33625.3.S1_at	esterase, putative, expressed	Metabolism
LOC_Os01g70850	Os.33625.4.S1_at	esterase, putative, expressed	Metabolism
LOC_Os01g70930	Os.45927.1.S1_x_at	leucoanthocyanidin dioxygenase, putative, expressed	Secondary metabolite
LOC_Os01g70930	Os.45927.1.S1_at	leucoanthocyanidin dioxygenase, putative, expressed	Secondary metabolite
LOC_Os01g71010	Os.10088.1.S1_a_at	lipase precursor, putative, expressed	Lipid metabolism
LOC_Os01g71090	Os.4856.1.S1_at	xylanase inhibitor, putative, expressed	cell structure, growth and dynamics
LOC_Os01g71270	Os.48006.1.S1_at	eukaryotic peptide chain release factor subunit 1-1, putative, expressed	Metabolism
LOC_Os01g71340	Os.2416.1.S1_a_at	glycosyl hydrolases family 17, putative, expressed	Carbohydrate metabolism
LOC_Os01g71380	Os.1385.2.S1_x_at	glycosyl hydrolases family 17, putative, expressed	Carbohydrate metabolism
LOC_Os01g71670	Os.1385.1.S1_at	glycosyl hydrolases family 17, putative, expressed	Carbohydrate metabolism
3h DD
Uniquely down
LOC	Probe set ID	putative function	Functional categorisation	Special categorisation
LOC_Os01g46840	Os.32590.1.S1_at	expressed protein	Unknown
LOC_Os01g47040	Os.29878.1.S1_at	C2 domain containing protein, putative, expressed	Cellular transport/transporters/water channels
LOC_Os01g47080	Os.6058.1.S1_at	pyruvate kinase, putative, expressed	Protein kinase
LOC_Os01g47330	Os.7971.2.S1_s_at	ribosomal protein L7/L12 C-terminal domain containing protein, expressed	Translation/regulation of translation
LOC_Os01g47350	Os.19161.1.S1_at	enoyl-CoA hydratase/isomerase family protein, putative, expressed	Metabolism
LOC_Os01g47420	Os.17029.1.S1_at	pterin-4-alpha-carbinolamine dehydratase, putative, expressed	Metabolism
LOC_Os01g47635	Os.5100.1.S1_s_at	expressed protein	Unknown
LOC_Os01g47660	OsAffx.23701.1.S1_at	60S ribosomal protein L18a, putative, expressed	Translation/regulation of translation
LOC_Os01g47900	Os.41771.1.S1_at	S-locus-like receptor protein kinase, putative, expressed	Protein kinase
LOC_Os01g48060	Os.6367.1.S1_at	auxin response factor, putative, expressed	Signaling
LOC_Os01g48270	Os.11627.1.S1_at	AAA-type ATPase family protein, putative, expressed	Multifunctional
LOC_Os01g48380	Os.17708.1.S1_at	PPR repeat domain containing protein, putative, expressed	Nucleoprotein and nucleic acid modifiers
LOC_Os01g48690	Os.4701.1.S1_at	ribosomal protein rpS20, putative, expressed	Translation/regulation of translation
LOC_Os01g48720	Os.48002.1.A1_x_at	RNA polymerase III subunit RPC82 family protein, putative, expressed	Transcription factor/ regulators of transcription
LOC_Os01g48820	Os.21192.2.S1_at	Higher plant specific, expressed protein	Unknown
LOC_Os01g48920	Os.24872.1.S1_at	beclin-1, putative, expressed	Cell structure, growth and dynamics
LOC_Os01g49110	Os.14869.1.S1_at	prenyltransferase, putative, expressed	Metabolism
LOC_Os01g49250	Os.37407.1.S1_at	methyltransferase, putative, expressed	Metabolism
LOC_Os01g49290	Os.4684.1.S1_at	WD repeat-containing protein, putative, expressed	Multifunctional
LOC_Os01g49340	Os.54637.1.S1_at	arginine/serine-rich coiled-coil protein 1, putative, expressed	Signaling
LOC_Os01g49640	Os.18388.1.S1_at	LTPL149 - Protease inhibitor/seed storage/LTP family protein precursor, expressed	Protease and protease inhibitor	Protease inhibitor
LOC_Os01g50080	Os.41637.1.S1_at	MDR-like ABC transporter, putative, expressed	Cellular transport/transporters/water channels
LOC_Os01g50120	Os.49669.1.S1_at	expressed protein	Unknown
LOC_Os01g50470	Os.53943.1.S1_at	regulator of chromosome condensation, putative, expressed	Nucleoprotein and nucleic acid modifiers
LOC_Os01g50860	Os.27607.1.A1_at	chloride transporter, chloride channel family, putative, expressed	Cellular transport/transporters/water channels
LOC_Os01g50934	Os.10472.1.S1_at	fiber protein Fb11, putative, expressed	Unknown
LOC_Os01g51360	Os.19771.1.S1_at	lipase, putative, expressed	Lipid metabolism
LOC_Os01g51610	Os.8988.1.S1_at	B3 DNA binding domain containing protein, expressed	Transcription factor/ regulators of transcription
LOC_Os01g51710	Os.27635.3.A1_x_at	zinc knuckle domain containing protein, expressed	Transcription factor/ regulators of transcription
LOC_Os01g52050	Os.15135.1.S1_at	systemin receptor SR160 precursor, putative, expressed	Protein kinase
LOC_Os01g52214	Os.11071.1.A1_at	ubiquinone oxidoreductase, putative, expressed	Photosynthesis
LOC_Os01g52240	Os.28216.1.S1_a_at	chlorophyll A-B binding protein, putative, expressed	Photosynthesis
LOC_Os01g52400	Os.52362.1.S1_at	bacterial transferase hexapeptide domain containing protein, expressed	Metabolism
LOC_Os01g52550	Os.27564.1.S1_a_at	ABC transporter, ATP-binding protein, putative, expressed	Cellular transport/transporters/water channels
LOC_Os01g52660	Os.5920.1.S1_at	POEI51 - Pollen Ole e I allergen and extensin family protein precursor, expressed	Cell structure, growth and dynamics
LOC_Os01g52720	Os.24850.1.S1_x_at	Complex I intermediate-associated protein 30 domain containing protein, putative, expressed	Protection factors of macromolecules
LOC_Os01g52890	Os.37867.1.S1_at	expressed protein	Unknown
LOC_Os01g53140	Os.6679.1.S1_at	expressed protein	Unknown
LOC_Os01g53280	Os.36029.1.S1_at	50S ribosomal protein L20, putative, expressed	Translation/regulation of translation
LOC_Os01g53390	Os.17437.1.S1_at	glucosyltransferase, putative, expressed	Metabolism
LOC_Os01g53450	Os.25227.1.S1_s_at	aminotransferase, classes I and II, domain containing protein, expressed	Metabolism	Amino acid metabolism
LOC_Os01g53460	Os.25227.2.S1_at	anthocyanidin 5,3-O-glucosyltransferase, putative, expressed	Metabolism
LOC_Os01g53620	Os.9011.1.S1_at	expressed protein	Unknown
LOC_Os01g53640	Os.1986.1.S1_at	retrotransposon protein, putative, unclassified, expressed	Transposon/Retrotransposon
LOC_Os01g53680	Os.1991.1.S1_at	6-phosphofructokinase, putative, expressed	Protein kinase
LOC_Os01g53700	Os.12235.1.S1_at	mitochondrial-processing peptidase subunit, mitochondrial precursor, putative, expressed	Protease and protease inhibitor
LOC_Os01g54080	Os.16488.1.S1_at	kinesin motor protein-related, putative, expressed	Cell structure, growth and dynamics
LOC_Os01g54119	Os.35400.1.S1_at	retrotransposon protein, putative, unclassified, expressed	Transposon/Retrotransposon
LOC_Os01g54210	Os.27911.1.S1_at	GATA zinc finger domain containing protein, expressed	Transcription factor/ regulators of transcription
LOC_Os01g54440	OsAffx.21624.1.S1_s_at	Pfam-B 11089 (transmembrane domain), plant and alga specific, expressed protein	Pfam-B
LOC_Os01g54530	Os.2150.1.S1_at	hydrolase, acting on carbon-nitrogen, putative, expressed	Metabolism
LOC_Os01g54540	Os.11152.1.S1_at	ribosomal protein L13, putative, expressed	Translation/regulation of translation
LOC_Os01g54620	Os.18724.1.S1_at	CESA4 - cellulose synthase, expressed	Cell structure, growth and dynamics
LOC_Os01g54810	Os.23671.1.S1_at	lipase, putative, expressed	Lipid metabolism
LOC_Os01g54990	Os.34249.1.S1_at	auxin response factor, putative, expressed	Signaling
LOC_Os01g55020	Os.36306.1.S1_at	expressed protein	Unknown
LOC_Os01g55260	Os.9238.1.A1_a_at	AAA-type ATPase family protein, putative, expressed	Multifunctional
LOC_Os01g55290	Os.42075.1.A1_x_at	PPR repeat domain containing protein, putative, expressed	Nucleoprotein and nucleic acid modifiers
LOC_Os01g55500	Os.13087.1.S1_at	nucleobase-ascorbate transporter, putative, expressed	Cellular transport/transporters/water channels
LOC_Os01g55530	Os.33076.1.S1_at	AP003256-AK101847 - NBS/LRR genes that are S-rich,divergent TIR, divergent NBS, expressed	Signaling
LOC_Os01g55890	Os.49148.2.S1_at	amino acid kinase, putative, expressed	Protein kinase
LOC_Os01g55890	Os.49148.1.S1_x_at	amino acid kinase, putative, expressed	Protein kinase
LOC_Os01g55974	Os.54600.1.S1_x_at	deoxycytidylate deaminase, putative, expressed	Metabolism
LOC_Os01g56090	Os.33926.1.S1_at	expressed protein	Unknown
LOC_Os01g56320	Os.18743.1.S1_at	OsSub4 - Putative Subtilisin homologue, expressed	Protection factors of macromolecules
LOC_Os01g56330	Os.32267.1.S1_at	TKL_IRAK_CrRLK1L-1.5 - The CrRLK1L-1 subfamily has homology to the CrRLK1L homolog, expressed	Protein kinase
LOC_Os01g56350	Os.26864.1.S1_at	PTAC12, putative, expressed	Unknown
LOC_Os01g56510	Os.35685.1.S1_at	periplasmic beta-glucosidase precursor, putative, expressed	Post translational modification
LOC_Os01g56640	Os.46124.1.S1_at	transcription factor jumonji, putative, expressed	Transcription factor/ regulators of transcription
LOC_Os01g56969	Os.5389.1.S1_s_at	homeobox-leucine zipper protein ATHB-54, putative, expressed	Transcription factor/ regulators of transcription
LOC_Os01g57150	Os.18458.1.S1_at	SR protein related family member, putative, expressed	Multifunctional
LOC_Os01g57930	Os.34845.1.S1_at	CDP-alcohol phosphatidyltransferase, putative, expressed	Metabolism
LOC_Os01g57958; LOC_Os04g16826; LOC_Os05g22724; LOC_Os09g19954; LOC_Os10g21344	OsAffx.32337.1.S1_x_at	chloroplast 50S ribosomal protein L16, putative, expressed	Translation/regulation of translation
LOC_Os01g58024; LOC_Os10g21258; LOC_Os10g38212	OsAffx.18566.1.S1_x_at	NADPH-dependent oxidoreductase, putative, expressed	Metabolism
LOC_Os01g58038; LOC_Os02g24628; LOC_Os04g16876; LOC_Os10g21214	Os.26477.1.A1_x_at	photosystem II reaction center protein Z, putative, expressed	Photosynthesis
LOC_Os01g58039; LOC_Os02g24626; LOC_Os04g16878; LOC_Os10g21216	OsAffx.32190.1.S1_x_at	uncharacterized protein ycf70, putative, expressed	Cellular transport/transporters/water channels
LOC_Os01g58470	Os.27717.1.S1_a_at	transmembrane domain, plant and alga specific, expressed protein	Transmembrane protein
LOC_Os01g58630	Os.36426.1.S1_at	pentatricopeptide repeat, putative, expressed	Transcription factor/ regulators of transcription
LOC_Os01g58754	Os.53623.1.S1_at	expressed protein	Small peptide
LOC_Os01g59060	Os.9773.1.S1_at	50S ribosomal protein, putative, expressed	Translation/regulation of translation
LOC_Os01g59120	Os.11347.1.S1_at	cyclin, putative, expressed	Cell structure, growth and dynamics
LOC_Os01g59340	Os.33610.3.S1_s_at	dihydropyrimidinase, putative, expressed	Metabolism
LOC_Os01g59510	Os.33770.1.S1_at	chloroplast ribonuclease III domain protein, putative, expressed	Nucleoprotein and nucleic acid modifiers
LOC_Os01g59520	Os.52792.1.S1_at	cupin, RmlC-type, putative, expressed	Multifunctional
LOC_Os01g59560	Os.29822.1.S1_at	protein kinase domain containing protein	Protein kinase
LOC_Os01g59880	Os.53525.1.S1_at	inositol-1, 4, 5-trisphosphate 5-phosphatase, putative, expressed	Protein phosphatase
LOC_Os01g59920	Os.12243.1.S1_at	cysteine synthase, chloroplast precursor, putative, expressed	Amino acid metabolism
LOC_Os01g60260	Os.14790.1.S1_at	KH domain containing protein, putative, expressed	Multifunctional
LOC_Os01g60660	Os.14124.1.S2_at	methionyl-tRNA synthetase, putative, expressed	Nucleoprotein and nucleic acid modifiers
LOC_Os01g60670	Os.32417.1.S1_at	receptor-like protein kinase precursor, putative, expressed	Protein kinase
LOC_Os01g60770	Os.4644.1.S1_at	expansin precursor, putative, expressed	Cell structure, growth and dynamics
LOC_Os01g60850	Os.35434.1.S1_at	expressed protein	Unknown
LOC_Os01g61120	Os.26965.1.S1_at	expressed protein	Unknown
LOC_Os01g61380	Os.5740.1.S1_at	lactate/malate dehydrogenase, putative, expressed	Carbohydrate metabolism
LOC_Os01g61550	Os.33005.1.S1_at	ammonium transporter protein, putative, expressed	Cellular transport/transporters/water channels
LOC_Os01g61590	Os.12649.1.S1_at	CAMK_CAMK_like.1 - CAMK includes calcium/calmodulin depedent protein kinases, expressed	Protein kinase
LOC_Os01g61620	Os.14313.1.S1_s_at	protein kinase family protein, putative, expressed	Protein kinase
LOC_Os01g61690	Os.8355.1.S1_a_at	OsSCP5 - Putative Serine Carboxypeptidase homologue, expressed	Protease and protease inhibitor
LOC_Os01g61720	Os.12979.1.S1_x_at	IQ calmodulin-binding motif domain containing protein, expressed	Signaling
LOC_Os01g61760	Os.14198.1.S1_at	myosin heavy chain-related, putative, expressed	Cell structure, growth and dynamics
LOC_Os01g62010	Os.36919.1.S1_at	hydrolase, alpha/beta fold family domain containing protein, expressed	Multifunctional
LOC_Os01g62040	Os.38033.1.S1_at	ruvB-like, putative, expressed	Nucleoprotein and nucleic acid modifiers
LOC_Os01g62110	Os.10760.1.S1_at	Monocot specific, expressed protein	Small peptide
LOC_Os01g62210	Os.47966.1.S1_at	50S ribosomal protein L17, putative, expressed	Translation/regulation of translation
LOC_Os01g62480	Os.12346.1.S1_at	laccase precursor protein, putative, expressed	Cell structure, growth and dynamics
LOC_Os01g63240	Os.12944.1.S1_at	reticulon domain containing protein, putative, expressed	Unknown
LOC_Os01g63260	Os.33215.1.S1_at	3-oxo-5-alpha-steroid 4-dehydrogenase, putative, expressed	Lipid metabolism
LOC_Os01g63840	Os.38338.1.S1_x_at	3-deoxy-D-manno-octulosonic-acid transferase, putative, expressed	Metabolism
LOC_Os01g63880	Os.9790.2.S1_x_at	expressed protein	Unknown
LOC_Os01g63990	Os.6375.1.S1_s_at	hydrolase, alpha/beta fold family protein, putative, expressed	Multifunctional
LOC_Os01g64190	Os.37413.1.S2_at	expressed protein	Unknown
LOC_Os01g64256	Os.32232.1.S1_at	transposon protein, putative, Mutator sub-class, expressed	Transposon/Retrotransposon
LOC_Os01g64670	Os.3408.1.A2_a_at	soluble inorganic pyrophosphatase, putative, expressed	Protein phosphatase
LOC_Os01g64720	Os.14322.1.S1_at	expressed protein	Unknown
LOC_Os01g64820	OsAffx.9523.1.S1_x_at	POLA1 - Putative DNA polymerase alpha catalytic subunit, expressed	Metabolism
LOC_Os01g64900	Os.50901.1.S1_at	HEAT, putative, expressed	Cellular transport/transporters/water channels
LOC_Os01g64960	Os.10671.1.S1_at	chlorophyll A-B binding protein, putative, expressed	Photosynthesis
LOC_Os01g64980	Os.32637.2.S1_at	ion channel DMI1, chloroplast precursor, putative, expressed	Cellular transport/transporters/water channels
LOC_Os01g65169	Os.53707.1.S1_x_at	proton-dependent oligopeptide transport, putative, expressed	Cellular transport/transporters/water channels
LOC_Os01g65230	Os.2328.1.S1_at	AGC_AGC_other_PDK1_Pk61C.1 - ACG kinases include homologs to PKA, PKG and PKC, expressed	Protein kinase
LOC_Os01g65490	Os.32122.1.S1_at	DNA binding protein, putative, expressed	Nucleoprotein and nucleic acid modifiers
LOC_Os01g65580	Os.33977.1.S1_at	mitotic checkpoint family protein, putative, expressed	Cell structure, growth and dynamics
LOC_Os01g65690	Os.27629.1.S1_at	4,5-DOPA dioxygenase extradiol, putative, expressed	Metabolism	pigment biosynthesis
LOC_Os01g65730	OsAffx.21821.1.S1_at	SET domain containing protein, expressed	Nucleoprotein and nucleic acid modifiers
LOC_Os01g65880	Os.4655.1.S1_at	nodulin MtN3 family protein, putative, expressed	Cellular transport/transporters/water channels
LOC_Os01g66110	Os.5194.1.S1_x_at	methyltransferase, putative, expressed	Metabolism
LOC_Os01g66379	Os.6029.1.S1_at	RF-1 domain, expressed protein	Translation/regulation of translation
LOC_Os01g66520	Os.14437.1.S1_at	serine/threonine-protein kinase RIO-like, putative, expressed	Protein kinase
LOC_Os01g66700	Os.23472.1.A1_at	beta-hexosaminidase precursor, putative, expressed	Metabolism
LOC_Os01g66850	Os.12623.1.S1_at	pectinacetylesterase domain containing protein, expressed	Metabolism
LOC_Os01g66860	Os.37969.2.S1_at	serine/threonine protein kinase, putative, expressed	Protein kinase
LOC_Os01g66980	Os.7137.1.S1_at	Trigger_N (Bacterial trigger factor protein (TF)), expressed protein	Protection factors of macromolecules
LOC_Os01g67010	Os.37622.1.S1_at	DOMON domain, Eukaryotic cytochrome b561, transmembrane domain, expressed protein	Multifunctional
LOC_Os01g67030	Os.36346.2.S1_at	auxin-responsive protein, putative, expressed	Signaling
LOC_Os01g67090	Os.32192.1.S1_at	IQ calmodulin-binding motif domain containing protein, expressed	Signaling
LOC_Os01g67190	Os.8919.2.S1_x_at	ribonuclease T2 family domain containing protein, expressed	Nucleoprotein and nucleic acid modifiers
LOC_Os01g67300	Os.16281.1.A1_s_at	monocot specific, expressed protein	Unknown
LOC_Os01g67390	Os.28994.1.S1_at	POEI32 - Pollen Ole e I allergen and extensin family protein precursor, expressed	Cell structure, growth and dynamics
LOC_Os01g67520	Os.49594.1.S1_at	VTC2, putative, expressed	Unknown
LOC_Os01g67530	Os.5174.1.S1_at	AMP-binding enzyme, putative, expressed	Protection factors of macromolecules
LOC_Os01g67550	Os.54247.1.S1_at	FAD binding domain containing protein, expressed	Nucleoprotein and nucleic acid modifiers
LOC_Os01g67590	Os.14090.1.S1_a_at	oligopeptidase, putative, expressed	Protease and protease inhibitor
LOC_Os01g67720	Os.9904.1.S1_x_at	ABC1 family domain containing protein, putative, expressed	Cellular transport/transporters/water channels
LOC_Os01g67740	Os.48518.1.S1_at	chromosome segregation protein, putative, expressed	Cell structure, growth and dynamics
LOC_Os01g67750	Os.49959.1.S1_at	expressed protein	Unknown
LOC_Os01g67870	Os.50939.1.S1_at	expressed protein	Unknown
LOC_Os01g67880	Os.54646.1.S1_at	vacuolar protein sorting-associated protein 53, putative, expressed	Cellular transport/transporters/water channels
LOC_Os01g68104	Os.19434.1.S1_at	ZOS1-21 - C2H2 zinc finger protein, expressed	Transcription factor/ regulators of transcription
LOC_Os01g68120	Os.49417.1.S1_at	DCL3, putative, expressed	Transcription factor/ regulators of transcription
LOC_Os01g68310	Os.11975.1.S1_at	sas10/Utp3 family protein	Nucleoprotein and nucleic acid modifiers
LOC_Os01g68324	Os.9998.1.S1_at	dolichyl-diphosphooligosaccharide--protein glycosyltransferase 63 kDasubunit precursor, putative, expressed	Carbohydrate metabolism
LOC_Os01g68450	Os.23056.1.S1_at	expressed protein	Unknown
LOC_Os01g68524	Os.7733.1.S2_at	pentatricopeptide, putative, expressed	Transcription factor/ regulators of transcription
LOC_Os01g68580	Os.27932.1.S1_at	LTPL38 - Protease inhibitor/seed storage/LTP family protein precursor, expressed	Protease and protease inhibitor	Protease inhibitor
LOC_Os01g68589	Os.7317.2.S1_at	LTPL39 - Protease inhibitor/seed storage/LTP family protein precursor, expressed	Protease and protease inhibitor	Protease inhibitor
LOC_Os01g68598	Os.51597.1.S1_at	expressed protein	Unknown
LOC_Os01g68620	Os.35017.1.S1_at	signal peptide peptidase-like 2B, putative, expressed	Protease and protease inhibitor
LOC_Os01g68830	Os.4958.1.A1_at	plant specific, expressed protein	Unknown
LOC_Os01g68840	OsAffx.21847.1.S1_s_at	CRP6 - Cysteine-rich family protein precursor, expressed	Metabolism
LOC_Os01g68860	Os.19086.1.S1_a_at	zinc finger C-x8-C-x5-C-x3-H type family protein, expressed	Transcription factor/ regulators of transcription
LOC_Os01g68870	Os.23868.1.S1_at	leucine-rich repeat receptor protein kinase EXS precursor, putative, expressed	Protein kinase
LOC_Os01g69020	Os.37927.1.S1_at	retrotransposon protein, putative, unclassified, expressed	Transposon/Retrotransposon
LOC_Os01g69070	Os.17449.1.A1_at	auxin efflux carrier component, putative, expressed	Signaling
LOC_Os01g69120	Os.27831.1.S1_at	uncharacterized RNA methyltransferase pc1998, putative, expressed	Metabolism
LOC_Os01g69279	Os.53512.1.S1_at	expressed protein	Unknown
LOC_Os01g69950	Os.51456.1.S1_at	50S ribosomal protein L27, chloroplast precursor, putative, expressed	Translation/regulation of translation
LOC_Os01g70020	Os.18596.1.S1_at	DEK C terminal domain containing protein, expressed	Multifunctional
LOC_Os01g70100	Os.22715.1.S1_at	zinc finger DHHC domain-containing protein, putative, expressed	Transcription factor/ regulators of transcription
LOC_Os01g70180	Os.34126.1.S1_at	exostosin family domain containing protein, expressed	Metabolism
LOC_Os01g70260	Os.33220.1.S1_at	receptor-like protein kinase 2 precursor, putative, expressed	Protein kinase
LOC_Os01g70520	Os.26537.1.S1_at	Os1bglu5 - beta-glucosidase homologue, similar to G. max isohydroxyurate hydrolase, expressed	Metabolism
LOC_Os01g70730	Os.28450.1.S1_at	flowering promoting factor-like 1, putative, expressed	Metabolism
LOC_Os01g71190	Os.25590.1.S1_at	photosystem II reaction center PSB28 protein, chloroplast precursor, putative, expressed	Photosynthesis
LOC_Os01g71330	Os.53046.1.S1_at	transmembrane domain, higher plant specific, expressed protein	Transmembrane protein
LOC_Os01g71990	Os.49684.1.S1_at	pyrroline-5-carboxylate reductase, putative, expressed	Metabolism	Amino acid metabolism

## Sheet: B
FIRST	LAST
LOC_Os01g09830	LOC_Os01g13420
COMMON
UP
LOC	Probe set ID	putative function	Functional categorisation	Special categorisation
LOC_Os01g09640	Os.623.3.S1_x_at	myb-like DNA-binding domain, SHAQKYF class family protein, expressed	transcription factors/regulation of transcription
LOC_Os01g10250	Os.9487.1.S1_a_at	hydrolase, alpha/beta fold family domain containing protein, expressed	metabolism
LOC_Os01g10680	Os.33166.1.S1_at	GIL1, putative, expressed	signaling
LOC_Os01g10890	Os.1411.1.S1_at	CAMK_KIN1/SNF1/Nim1_like.8 - CAMK includes calcium/calmodulin depedent protein kinases, expressed	protein kinases
LOC_Os01g12200	OsAffx.9908.1.S1_x_at	Uncharacterized conserved protein (DUF2358), expressed	DUF
LOC_Os01g12470	Os.51983.1.A1_x_at	mitochondrial carrier protein, putative, expressed	cellular transport/transporters/water channels
LOC_Os01g12520	OsAffx.23217.1.S1_x_at	mitochondrial carrier protein, putative, expressed	cellular transport/transporters/water channels
LOC_Os01g12580	Os.1205.1.S1_at	late embryogenesis abundant protein, putative, expressed	protection factors of macromolecules
LOC_Os01g12660	Os.32943.2.S1_x_at	AAA-type ATPase family protein, putative, expressed	metabolism	multifunctional
LOC_Os01g12820	Os.9704.1.S1_at	harpin-induced protein, putative, expressed	signaling
LOC_Os01g13160	Os.10105.3.S1_x_at	ENTH_epsin_related (evolutionary conserved domain involved in clathrin mediated endocytosis), expressed protein	cellular transport/transporters/water channels
LOC_Os01g13280	Os.3634.1.S1_a_at	ubiquitin conjugating enzyme protein, putative, expressed	degradation and detoxification
LOC_Os01g13425	OsAffx.23225.1.S1_x_at	SMC_prok_B superfamily, expressed protein	nucleoproteins/nucleic acid modifiers
LOC_Os01g13460	Os.45983.1.S1_x_at	helix-loop-helix DNA-binding domain containing protein, expressed	transcription factors/regulation of transcription
COMMON
DOWN
LOC	Probe set ID	putative function	Functional categorisation	Special categorisation
LOC_Os01g09750	Os.24087.1.S1_at	RNA methyltransferase protein, putative, expressed	nucleoproteins/nucleic acid modifiers
LOC_Os01g10210	Os.20203.1.S1_at	lachrymatory factor synthase, putative, expressed	secondary metabolite
LOC_Os01g10280	Os.14917.1.S1_at	phosphoribosylaminoimidazole carboxylase, chloroplast precursor, putative, expressed	metabolism	nucleotide metabolism
LOC_Os01g10490	Os.50846.1.S1_s_at	keratin, type I cytoskeletal 9, putative, expressed	cell structure, growth and dynamics
LOC_Os01g11150	Os.30473.1.S1_at	gibberellin 2-beta-dioxygenase, putative, expressed	secondary metabolite	diterpenoid biosynthesis
LOC_Os01g11340	Os.37093.1.S1_at	cytochrome P450, putative, expressed	degradation and detoxification	detoxification
LOC_Os01g11350	Os.33336.1.S1_at	bZIP transcription factor domain containing protein, expressed	transcription factors/regulation of transcription
LOC_Os01g11700	Os.32925.1.S1_at	GDSL-like lipase/acylhydrolase, putative, expressed	lipid metabolism
LOC_Os01g13120	Os.20516.1.S1_at	aquaporin protein, putative, expressed	cellular transport/transporters/water channels
LOC_Os01g13570	Os.27709.1.S1_a_at	phosphoglycerate mutase, putative, expressed	carbohydrate metabolism
3h DD
Uniquely up
LOC	Probe set ID	putative function	Functional categorisation	Special categorisation
LOC_Os01g09830	Os.11166.1.S1_s_at	OsGrx_A2 - glutaredoxin subgroup III, expressed	degradation and detoxification
LOC_Os01g09850	Os.4648.2.S1_x_at	ZOS1-04 - C2H2 zinc finger protein, expressed	Transcription factor/regulators of transcription
LOC_Os01g09990	Os.32770.2.S1_x_at	helix-loop-helix DNA-binding domain containing protein, expressed	Multifunctional
LOC_Os01g09990	Os.32770.1.S1_at	helix-loop-helix DNA-binding domain containing protein, expressed	Multifunctional
LOC_Os01g10290	Os.27665.1.S1_at	autophagy-related protein 3, putative, expressed	degradation and detoxification
LOC_Os01g10320	Os.26565.3.S1_at	class III HD-Zip protein 8, putative, expressed	Transcription factor/regulators of transcription
LOC_Os01g10400	Os.7992.1.S1_a_at	single representation in rice, expressed protein	Small peptides
LOC_Os01g10440	Os.45991.1.S1_x_at	glycosyltransferase family 14 protein, putative, expressed	Carbohydrate metabolism
LOC_Os01g10440	Os.18296.1.S1_x_at	xylosyltransferase, putative, expressed	cell structure, growth and dynamics
LOC_Os01g10830	Os.22640.1.A1_at	carnitine racemase like protein, putative, expressed	Metabolism
LOC_Os01g11110	Os.11930.1.S1_at	14-3-3 protein, putative, expressed	Multifunctional
LOC_Os01g11520	Os.7731.1.S1_at	RING-H2 finger protein, putative, expressed	degradation and detoxification
LOC_Os01g11650	Os.3850.1.S1_a_at	GDSL-like lipase/acylhydrolase, putative, expressed	Lipid metabolism
LOC_Os01g12100	OsAffx.22100.1.S1_x_at	rice specific, higher expression in seed developmental stages, expressed protein	Small peptides
LOC_Os01g12100	Os.54460.1.A1_at	rice specific, high expression in seed developmental stages, expressed protein	Small peptides
LOC_Os01g12200	Os.3507.1.S1_at	expressed protein	Unknown
LOC_Os01g12430	Os.24984.1.A1_at	receptor-like protein kinase, putative, expressed	Protein kinase
LOC_Os01g12710	Os.18818.1.S1_a_at	oxidoreductase, short chain dehydrogenase/reductase family domain containing protein, expressed	Metabolism
LOC_Os01g12720	Os.32687.1.S1_at	protein kinase domain containing protein, expressed	Protein kinase
LOC_Os01g12750	Os.45887.2.S1_x_at	cytochrome P450, putative, expressed	degradation and detoxification
LOC_Os01g12830	OsAffx.23220.1.S1_x_at	erythronate-4-phosphate dehydrogenase domain containing protein, expressed	Metabolism
LOC_Os01g12880	Os.3558.2.S1_x_at	VHS and GAT domain containing protein, expressed	Cellular transport/transporters/water channels
LOC_Os01g12950 LOC_Os03g47580	Os.48021.1.S1_x_at	ubiquitin-conjugating enzyme, putative, expressed	degradation and detoxification
LOC_Os01g13090	OsAffx.23222.1.S1_s_at	nucleic acid binding protein, putative, expressed protein	Protection factors of macromolecules
LOC_Os01g13170	Os.3627.1.S1_a_at	ubiquitin-conjugating enzyme E2, putative, expressed	degradation and detoxification
LOC_Os01g13210	Os.14122.1.S1_at	salt stress root protein RS1, putative, expressed	Stress induced
LOC_Os01g13420	Os.27593.1.S1_at	SOUL heme-binding protein, putative, expressed	Unknown
3h DD
Uniquely down
LOC	Probe set ID	putative function	Functional categorisation	Special categorisation
LOC_Os01g09510	Os.37611.1.S1_at	60S acidic ribosomal protein, putative, expressed	Translation/regulation of translation
LOC_Os01g09860	Os.32248.1.S1_a_at	retrotransposon protein, putative, unclassified, expressed	Transposon/Retrotransposon
LOC_Os01g09960	Os.41695.3.S1_x_at	transposon protein, putative, unclassified	Transposon/Retrotransposon
LOC_Os01g10020	Os.4196.1.S1_at	ectonucleotide pyrophosphatase/phosphodiesterase family member 1, putative, expressed	Protein phosphatase
LOC_Os01g10080	Os.2196.1.S1_a_at	expressed protein	Unknown
LOC_Os01g10210	Os.20203.1.S1_s_at	lachrymatory factor synthase, putative, expressed	Defence against pathogens	Protection from herbivores
LOC_Os01g10430	Os.27867.1.S1_at	protein kinase family protein, putative, expressed	Protein kinase
LOC_Os01g10450	Os.7304.1.S1_at	protein kinase domain containing protein, expressed	Protein kinase
LOC_Os01g10790	Os.1402.1.S1_at	WD domain, G-beta repeat domain containing protein, expressed	Multifunctional
LOC_Os01g10820	Os.1404.1.S1_at	ribosomal protein L5, putative, expressed	Translation/regulation of translation
LOC_Os01g10930	Os.32657.1.S1_at	peptide-N4-asparagine amidase A, putative, expressed	Metabolism
LOC_Os01g11070	Os.17532.1.S1_at	Alg9-like mannosyltransferase protein, putative, expressed	Metabolism
LOC_Os01g11210	Os.31675.1.S1_at	monocot specific, higher expression in panicle stages, expressed protein	Unknown
LOC_Os01g11414	Os.3917.1.S1_s_at	sodium/calcium exchanger protein, putative, expressed	Signaling
LOC_Os01g11730	Os.12340.1.S1_at	GDSL-like lipase/acylhydrolase, putative, expressed	Lipid metabolism
LOC_Os01g12080	Os.12263.1.S1_at	plant-specific domain TIGR01589 family protein, putative, expressed	Unknown
LOC_Os01g12090	Os.3494.1.S1_at	ribosomal protein S6 family protein, putative	Translation/regulation of translation
LOC_Os01g12230	Os.43450.1.S1_at	peptidase C45, acyl-coenzyme A/6-aminopenicillanic acid acyl-transferase, putative, expressed	Lipid metabolism
LOC_Os01g12260	Os.3748.1.S1_at	vacuolar ATP synthase subunit E, putative, expressed	Cellular transport/transporters/water channels
LOC_Os01g12400	Os.27052.1.S1_at	S-locus lectin protein kinase family protein, putative, expressed	Protein kinase
LOC_Os01g12560	Os.27142.1.S1_at	3-methyl-2-oxobutanoate hydroxymethyltransferase, putative, expressed	Metabolism
LOC_Os01g12650	Os.12715.1.S1_at	reticulon domain containing protein, putative, expressed	Unknown
LOC_Os01g12810	Os.17393.1.S1_at	retrotransposon protein, putative, unclassified, expressed	Transposon/Retrotransposon
LOC_Os01g12860	Os.22373.1.S1_at	MYB family transcription factor, putative, expressed	Transcription factor/ regulators of transcription
LOC_Os01g12900	Os.12209.1.S1_a_at	ras-related protein, putative, expressed	Signaling
LOC_Os01g12920	Os.49482.1.S1_at	thioesterase family protein, putative, expressed	Metabolism
LOC_Os01g13080	Os.46916.1.S1_at	60S acidic ribosomal protein, putative, expressed	Translation/regulation of translation
LOC_Os01g13100	Os.16996.1.S1_at	KH domain containing protein, putative, expressed	Multifunctional
LOC_Os01g13190	Os.27540.1.S1_at	histidinol dehydrogenase, chloroplast precursor, putative, expressed	Metabolism
LOC_Os01g13520	Os.22269.1.S1_at	auxin response factor 1, putative, expressed	Signaling

## Sheet: C
FIRST	LAST
LOC_Os02g13840	LOC_Os02g33380
COMMON
UP
LOC	Probe set ID	putative function	Functional categorisation	Special categorisation
LOC_Os02g13600	OsAffx.12022.1.S1_s_at	Pfam-B_18163, higher plant specific, expressed protein	Pfam-B
LOC_Os02g14480	OsAffx.24249.1.S1_at	receptor-like kinase, putative, expressed	protein kinases
LOC_Os02g14980	OsAffx.2612.1.S1_at	calcium-binding EF hand family protein, putative, expressed	signaling
LOC_Os02g15740	Os.16163.1.S1_at	Pfam-B_12158, expressed protein	Pfam-B
LOC_Os02g15860	Os.10556.1.S1_at	Pfam-B_4551, plant specific, expressed protein	Pfam-B
LOC_Os02g16620	Os.6361.1.S1_at	reticulon domain containing protein, putative, expressed	cell structure, growth and dynamics
LOC_Os02g16909	OsAffx.12078.1.A1_at	dynein light chain type 1 domain containing protein, expressed	cell structure, growth and dynamics
LOC_Os02g17620	OsAffx.12089.1.S1_at	isochorismatase family protein, putative, expressed	metabolism
LOC_Os02g20970	Os.33238.1.S1_x_at	C2 domain containing protein, putative, expressed	cellular transport/transporters/water channels
LOC_Os02g21040	Os.5365.1.S1_at	aspartic proteinase nepenthesin precursor, putative, expressed	carbohydrate metabolism
LOC_Os02g22160	Os.8802.1.S1_at	DNA binding protein, putative, expressed	nucleoproteins/nucleic acid modifiers
LOC_Os02g26210	Os.47445.1.S1_at	flowering promoting factor-like 1, putative, expressed
LOC_Os02g26470	OsAffx.2760.1.S1_at	high expression in seed development stages, (ang, gym, PP), expressed protein	small peptides
LOC_Os02g26720	Os.53176.1.S1_at	Inositol 1, 3, 4-trisphosphate 5/6-kinase, putative, expressed	protein kinases
LOC_Os02g27360	Os.53993.1.S1_x_at	aspartic proteinase-like protein 2 precursor, putative, expressed	protease and protease inhibitors
LOC_Os02g28040	Os.8097.1.A1_at	lipase, putative, expressed	metabolism
LOC_Os02g28170	Os.9456.1.S1_at	transferase family protein, putative, expressed	metabolism
LOC_Os02g28720	OsAffx.12255.1.S1_at	spotted leaf 11, U-box domain containing protein, putative, expressed	degradation and detoxification	E3 ligase
LOC_Os02g30100	Os.13604.1.S1_at	cytochrome P450, putative, expressed	degradation and detoxification	detoxification
LOC_Os02g30320	Os.55374.1.S1_s_at	drought-induced protein 1, putative, expressed	stress induced
LOC_Os02g30910	Os.16044.1.S1_at	nodulin MtN3 family protein, putative, expressed	cellular transport/transporters/water channels	sugar transport
LOC_Os02g32520	Os.11935.1.S1_at	ERD1 protein, chloroplast precursor, putative, expressed	protection factors of macromolecules
LOC_Os02g33060	Os.9930.1.S1_at	Pfam-B_4069, higher plant specific, expressed protein	Pfam-B
LOC_Os02g33380	Os.51460.1.S1_at	pectinesterase inhibitor domain containing protein, putative, expressed	carbohydrate metabolism	inc. cell wall extension and regulation of fruit dev
COMMON
DOWN
LOC	Probe set ID	putative function	Functional categorisation	Special categorisation
LOC_Os02g13660	Os.8984.1.S1_at	meiosis 5, putative, expressed	nucleoproteins/nucleic acid modifiers	meiotic DNA break repair
LOC_Os02g14440	Os.15355.1.S1_x_at	peroxidase precursor, putative, expressed	degradation and detoxification	detoxification
LOC_Os02g15660	Os.17360.1.A1_at	tetratricopeptide repeat, putative, expressed	metabolism	multifunctional
LOC_Os02g16500	Os.12412.1.S1_at	DUF1070 superfamily, plant specific, expressed protein	DUF
LOC_Os02g16709	Os.24631.1.A1_at	peptidase, putative, expressed	protease and protease inhibitors
LOC_Os02g17360	Os.27024.1.S1_at	PPR repeat domain containing protein, putative, expressed	nucleoproteins/nucleic acid modifiers
LOC_Os02g17920	Os.17563.1.S1_at	glyoxalase family protein, putative, expressed	degradation and detoxification	detoxification
LOC_Os02g17940	Os.10521.1.S1_at	leucoanthocyanidin dioxygenase, putative, expressed	secondary metabolite
LOC_Os02g18410	Os.6656.1.S1_at	salt stress root protein RS1, putative, expressed	protection factors of macromolecules
LOC_Os02g18450	Os.17566.1.S1_at	GTP-binding protein typA/bipA, putative, expressed	stress induced
LOC_Os02g20490	Os.51211.1.S1_at	DUF3082 superfamily, plant and cyanobacteria specific, expressed protein	DUF
LOC_Os02g20540	Os.14430.1.S1_at	fasciclin domain containing protein, expressed	cell structure, growth and dynamics	ancient cell adhesion domain
LOC_Os02g20560	Os.17961.1.S1_a_at	fasciclin domain containing protein, expressed	cell structure, growth and dynamics	ancient cell adhesion domain
LOC_Os02g22100	Os.11736.1.S1_at	OsRhmbd6 - Putative Rhomboid homologue, expressed	protease and protease inhibitors
LOC_Os02g26430	Os.56922.1.S1_at	OsWRKY42 - Superfamily of TFs having WRKY and zinc finger domains, expressed	transcription factors/regulation of transcription
LOC_Os02g27070	Os.50299.1.S1_at	PPR repeat domain containing protein, putative, expressed	nucleoproteins/nucleic acid modifiers
LOC_Os02g28820	Os.54431.1.S1_at	S-adenosyl-L-methionine-dependent methyltransferases superfamily, expressed (NADP Rossman)	metabolism
LOC_Os02g29960	Os.18238.1.S1_at	cytochrome P450, putative, expressed	degradation and detoxification	detoxification
LOC_Os02g31070	Os.9275.1.S1_x_at	DUF3685 superfamily, plant and cyanobacteria specific, expressed protein	DUF
LOC_Os02g32780	Os.23687.1.A1_at	pentatricopeptide, putative, expressed	nucleoproteins/nucleic acid modifiers
LOC_Os02g33610	Os.50951.1.S1_at	metallo-beta-lactamase, putative, expressed	protease and protease inhibitors	breakdown of antibiotics
3h DD
Uniquely up
LOC	Probe set ID	putative function	Functional categorisation	Special categorisation
LOC_Os02g13840	Os.11467.1.S1_at	citrate synthase, putative, expressed	Carbohydrate metabolism
LOC_Os02g13960	Os.5133.1.S1_at	spotted leaf 11, putative, expressed	degradation and detoxification
LOC_Os02g14760	Os.5802.1.S1_at	CID11, putative, expressed	Transcription factor/regulators of transcription
LOC_Os02g14770	Os.2450.1.S1_a_at	phosphoenolpyruvate carboxylase, putative, expressed	Metabolism
LOC_Os02g14840	Os.33370.1.S1_at	potassium channel KAT1, putative, expressed	Cellular transport/transporters/water channels
LOC_Os02g15230	Os.7804.1.S1_at	GDSL-like lipase/acylhydrolase, putative, expressed	Lipid metabolism
LOC_Os02g15250	OsAffx.12050.1.S1_at	late embryogenesis abundant domain-containing protein, putative, expressed	Protection factors of macromolecules
LOC_Os02g15550	Os.28095.1.S1_at	spermidine synthase, putative, expressed	Metabolism	Polyamine biosynthesis
LOC_Os02g15700	Os.54037.1.S1_s_at	Pfam-B_18463, rice specific, expressed protein	Pfam-B
LOC_Os02g15700	Os.49774.1.S1_s_at	Pfam-B_18463, expressed protein	Pfam-B
LOC_Os02g15870	Os.24599.1.A1_at	molybdenum cofactor biosynthesis protein 1, putative, expressed	Metabolism
LOC_Os02g15930	Os.51778.1.S1_at	higher plant specific, high expression in seed developmental stages, expressed protein	Unknown
LOC_Os02g16000	Os.15246.1.S1_at	E1-BTB1 - Bric-a-Brac, Tramtrack, and Broad Complex domain with E1 subfamily conserved sequence, expressed	Multifunctional
LOC_Os02g16040	Os.7899.1.S1_at	ubiquitin-conjugating enzyme, putative, expressed	degradation and detoxification
LOC_Os02g16630	OsAffx.12071.1.S1_s_at	tryptophan biosynthesis protein trpCF, putative, expressed	Metabolism	Amino acid metabolism
LOC_Os02g16680	Os.49514.1.S1_at	bZIP transcription factor domain containing protein, expressed	Transcription factor/regulators of transcription
LOC_Os02g16940	Os.26810.1.A1_s_at	OsSub13 - Putative Subtilisin homologue, expressed	Protease and protease inhibitors
LOC_Os02g17000	Os.57054.1.S1_at	OsSub14 - Putative Subtilisin homologue, expressed	Protease and protease inhibitors
LOC_Os02g17280	Os.51013.1.S1_s_at	gamma-secretase subunit APH-1B, putative, expressed	Protease and protease inhibitors
LOC_Os02g17380	Os.16591.1.S1_at	EMB1303, putative, expressed	photosynthesis
LOC_Os02g17390	Os.9729.1.S1_a_at	3-hydroxyacyl-CoA dehydrogenase, putative, expressed	Metabolism
LOC_Os02g18140	Os.7328.1.S1_at	NBS type disease resistance protein, putative, expressed	Stress induced
LOC_Os02g18180	Os.49251.1.S1_at	ATP-binding cassette sub-family E member 1, putative, expressed	Cellular transport/transporters/water channels
LOC_Os02g19150	Os.11998.1.S1_at	AAA family ATPase, putative, expressed	Multifunctional
LOC_Os02g20200	Os.45957.3.S1_x_at	ankyrin repeat domain containing protein, putative, expressed	cell structure, growth and dynamics
LOC_Os02g20410	Os.25204.1.S1_at	GTP binding protein, putative, expressed	Nucleoprotein and nucleic acid modifiers
LOC_Os02g20980	OsAffx.3097.1.S1_s_at	expressed protein	Unknown
LOC_Os02g21110	Os.47908.1.S1_at	OsFBK6 - F-box domain and kelch repeat containing protein, expressed	degradation and detoxification
LOC_Os02g21240	Os.11645.1.S1_at	OsFBX48 - F-box domain containing protein, expressed	degradation and detoxification
LOC_Os02g21280	OsAffx.24364.1.S1_at	POEI30 - Pollen Ole e I allergen and extensin family protein precursor, expressed	cell structure, growth and dynamics
LOC_Os02g21430	Os.19622.1.S1_at	AML1, putative, expressed	Transcription factor/regulators of transcription
LOC_Os02g21890	Os.27961.1.S1_at	expressed protein	Unknown
LOC_Os02g21920	Os.49731.1.S1_at	CPuORF24 - conserved peptide uORF-containing transcript, expressed	Transcription factor/regulators of transcription
LOC_Os02g21920	Os.49731.1.S1_s_at	CPuORF24 - conserved peptide uORF-containing transcript, expressed	Transcription factor/regulators of transcription
LOC_Os02g22130	Os.8901.1.S1_at	C2 domain, expressed protein	Cellular transport/transporters/water channels
AK062975	Os.49364.1.A1_at	rice specific, partial cds, expressed	Small peptides
LOC_Os02g26810	Os.11417.1.S1_at	cytochrome P450, putative, expressed	degradation and detoxification
LOC_Os02g27030	Os.12726.1.S1_at	cysteine proteinase 1 precursor, putative, expressed	Protease and protease inhibitors
LOC_Os02g27400	Os.16914.1.S2_at	OsFBX49 - F-box domain containing protein, expressed	degradation and detoxification
LOC_Os02g28110	Os.54948.1.S1_at	ornithine decarboxylase, putative, expressed	Metabolism
LOC_Os02g28830	Os.18704.1.S1_a_at	tetratricopeptide repeat domain containing protein, expressed	Multifunctional
LOC_Os02g30230	Os.8406.1.S2_at	exo70 exocyst complex subunit domain containing protein, expressed	Cellular transport/transporters/water channels
LOC_Os02g30640	Os.25021.1.A1_at	basic salivary proline-rich protein 2 precursor, putative, expressed	cell structure, growth and dynamics
LOC_Os02g30650	Os.8967.1.S1_a_at	heavy metal-associated domain containing protein, expressed	Cellular transport/transporters/water channels
LOC_Os02g30714	Os.49976.1.S1_at	dehydrogenase/reductase, putative, expressed	Metabolism
LOC_Os02g31080	Os.14835.2.S1_at	hydroxyproline-rich glycoprotein family protein, putative, expressed	cell structure, growth and dynamics
LOC_Os02g32110	Os.8923.1.A1_s_at	exostosin family domain containing protein, expressed	Metabolism
LOC_Os02g32320	OsAffx.24535.1.S1_at	expressed protein	Unknown
LOC_Os02g32530	Os.27096.1.S1_at	SAM domain family protein, expressed	Nucleoprotein and nucleic acid modifiers
LOC_Os02g32770	OsAffx.24544.1.S1_at	cytochrome P450, putative, expressed	degradation and detoxification
LOC_Os02g32840	Os.15931.1.S1_x_at	zinc finger A20 and AN1 domain-containing stress-associated protein, putative, expressed	degradation and detoxification
LOC_Os02g32840	Os.15931.1.S1_at	zinc finger A20 and AN1 domain-containing stress-associated protein, putative, expressed	degradation and detoxification
AK107958	Os.55369.1.S1_at	Abhydrolase_6 (Alpha/beta hydrolase family), expressed	Metabolism
LOC_Os02g32970	Os.17164.1.S1_s_at	hydrolase, alpha/beta fold family protein, putative, expressed	Multifunctional
LOC_Os02g32980	Os.50966.1.S1_at	Cupin domain containing protein, expressed	Multifunctional
LOC_Os02g33020	OsAffx.24550.1.S1_at	SOUL heme-binding protein, putative, expressed	Unknown
LOC_Os02g33030	OsAffx.12324.1.S1_at	bifunctional monodehydroascorbate reductase and carbonic anhydrasenectarin-3 precursor, putative, expressed	Metabolism
LOC_Os02g33070	Os.9283.1.S1_at	plant specific, expressed protein	Small peptides
LOC_Os02g33080	Os.4756.1.S1_at	N-carbamoylputrescine amidase, putative, expressed	Metabolism
LOC_Os02g33110	Os.9416.1.S1_at	glycosyl hydrolases, putative, expressed	Carbohydrate metabolism
LOC_Os02g33230	Os.15046.1.S1_at	nucleoside-diphosphate-sugar epimerase, putative, expressed	Metabolism
LOC_Os02g33730	OsAffx.24560.1.S1_s_at	ubiquinol-cytochrome C reductase hinge protein, putative, expressed	Metabolism	Electron transport
3h DD
Uniquely down
LOC	Probe set ID	putative function	Functional categorisation	Special categorisation
LOC_Os02g13650	Os.32259.1.S1_at	expressed protein	Unknown
LOC_Os02g13870	Os.2678.1.S1_at	aquaporin protein, putative, expressed	Cellular transport/transporters/water channels
LOC_Os02g13950	Os.50488.1.S1_at	NHL repeat-containing protein, putative, expressed	Cell structure, growth and dynamics
LOC_Os02g13980	Os.51291.1.S1_at	hypothetical protein	Unknown
LOC_Os02g14170	Os.10428.1.S1_at	peroxidase precursor, putative, expressed	Degradation and detoxification
LOC_Os02g14860	OsAffx.12042.1.S1_s_at	prefoldin subunit, putative, expressed	Protection factors of macromolecules
LOC_Os02g14900	OsAffx.24262.1.S1_s_at	1,3-beta-glucan synthase component domain containing protein, expressed	Carbohydrate metabolism
LOC_Os02g14910	OsAffx.2611.1.S1_at	bZIP transcription factor family protein, putative, expressed	Transcription factor/ regulators of transcription
LOC_Os02g14929	Os.54112.1.S1_at	T-complex protein, putative, expressed	Protection factors of macromolecules	Protein folding
LOC_Os02g15270	Os.54097.1.A1_at	tyrosine-protein phosphatase YVH1, putative, expressed	Protein phosphatase
LOC_Os02g15310	Os.25625.1.S1_at	RNA recognition motif containing protein, expressed	Nucleoprotein and nucleic acid modifiers
LOC_Os02g15360	Os.17211.1.S1_at	expressed protein	Unknown
LOC_Os02g15594	Os.27158.1.S1_at	protein phosphatase 2C, putative, expressed	Protein phosphatase
LOC_Os02g15610	Os.47970.1.S1_at	40S ribosomal protein S15a, putative, expressed	Translation/regulation of translation
LOC_Os02g15640	Os.21043.1.S1_at	CAPIP1, putative, expressed	Signaling
LOC_Os02g15750	Os.16733.1.S1_at	Rhodanese/Cell cycle control phosphatase (BLAST, PDB, SCOP), transmembrane domain, higher expression in late panicle stages, plant, alga and bacteria specific, expressed protein	Protein phosphatase
LOC_Os02g15810	Os.26082.1.S1_s_at	HMG1/2, putative, expressed	Nucleoprotein and nucleic acid modifiers
LOC_Os02g15820	Os.49081.1.S1_at	extra-large G-protein-related, putative, expressed	Signaling
LOC_Os02g15900	Os.20857.1.S1_at	50S ribosomal protein L21, chloroplast precursor, putative, expressed	Translation/regulation of translation
LOC_Os02g15970	Os.18172.1.S1_at	alpha-hemolysin, putative, expressed	Stress induced	toxin
LOC_Os02g16640	Os.5630.1.S1_s_at	proline-rich protein HaeIII subfamily 1 precursor, putative, expressed	Cell structure, growth and dynamics
LOC_Os02g16650	Os.49173.1.S1_at	PPR repeat domain containing protein, putative, expressed	Nucleoprotein and nucleic acid modifiers
LOC_Os02g17330	Os.17869.1.S1_at	aminotransferase domain containing protein, putative, expressed	Metabolism	Amino acid metabolism
LOC_Os02g17370	Os.9047.1.S1_at	expressed protein	Unknown
LOC_Os02g17534	Os.17619.1.S1_at	xyloglucan fucosyltransferase, putative, expressed	Cell structure, growth and dynamics
LOC_Os02g17680	Os.8589.1.S1_at	ethylene-responsive protein related, putative, expressed	Signaling
LOC_Os02g17700	Os.49441.1.S1_at	pyridine nucleotide-disulphide oxidoreductase domain containing protein, expressed	Metabolism
LOC_Os02g17780	Os.16326.1.S1_at	ent-kaurene synthase, chloroplast precursor, putative, expressed	Secondary metabolites
LOC_Os02g17910	Os.49790.1.S1_x_at	CK1_CaseinKinase_1.4 - CK1 includes the casein kinase 1 kinases, expressed	Protein kinase
LOC_Os02g17990	Os.27809.1.S1_at	Leucine Rich Repeat family protein, expressed	Multifunctional
LOC_Os02g18420	OsAffx.24304.1.S1_at	hypothetical protein	Unknown
LOC_Os02g18480	Os.50836.1.S1_at	lipase class 3 family protein, putative, expressed	Lipid metabolism
LOC_Os02g19440	Os.9791.1.S1_x_at	sirohydrochlorin ferrochelatase, putative, expressed	Metabolism	Porphyrin biosynthesis
LOC_Os02g19629	Os.7557.2.S1_at	expressed protein	Unknown
LOC_Os02g19640	Os.54508.1.S1_s_at	IQ calmodulin-binding motif family protein, putative, expressed	Signaling
LOC_Os02g19890	Os.25071.1.A1_at	stripe rust resistance protein Yr10, putative, expressed	Defence against pathogens
LOC_Os02g20860	Os.9586.1.S1_at	ATP11 protein, expressed	Protection factors of macromolecules
LOC_Os02g20870	Os.49858.1.S1_at	SNI1, putative, expressed	Nucleoprotein and nucleic acid modifiers
LOC_Os02g21080	Os.7518.1.S1_at	AGAP008475-PA, putative, expressed	Signaling
LOC_Os02g21090	Os.49098.1.S1_x_at	CPuORF33 - conserved peptide uORF-containing transcript, expressed	Transcription factor/ regulators of transcription
LOC_Os02g21440	OsAffx.2708.1.A1_at	hypothetical protein	Unknown
LOC_Os02g21510	Os.54297.1.S1_at	NOL1/NOP2/sun family protein, putative, expressed	Post translational modification
LOC_Os02g21520	Os.17608.1.S1_s_at	chalcone isomerase 3, putative, expressed	Secondary metabolites
LOC_Os02g21550	Os.57408.1.S1_at	flavonol synthase/flavanone 3-hydroxylase, putative, expressed	Secondary metabolites
LOC_Os02g21640	Os.18455.1.S1_at	expressed protein	Unknown
LOC_Os02g21660	Os.8864.1.S1_at	L1P family of ribosomal proteins domain containing protein, expressed	Translation/regulation of translation
LOC_Os02g21750	Os.51901.1.S1_at	MDR-like ABC transporter, putative, expressed	Cellular transport/transporters/water channels
LOC_Os02g22260	Os.25432.1.S1_at	fruit protein PKIWI502, putative, expressed	Metabolism
LOC_Os02g22780	Os.9114.1.S1_at	T-complex protein, putative, expressed	Protection factors of macromolecules	Protein folding
LOC_Os02g24020	Os.4716.1.S1_at	dihydrodipicolinate reductase, putative, expressed	Metabolism	Amino acid metabolism
LOC_Os02g24330	Os.15301.1.S1_at	eukaryotic translation initiation factor 4B, putative, expressed	Translation/regulation of translation
LOC_Os02g24354	Os.12054.1.S1_at	pyridoxal-dependent decarboxylase protein, putative, expressed	Metabolism
LOC_Os02g24576; LOC_Os04g16712; LOC_Os04g16744; LOC_Os04g16798; LOC_Os04g16856; LOC_Os04g16886; LOC_Os07g25002; LOC_Os08g15246; LOC_Os10g21372	OsAffx.32204.1.A1_x_at	chloroplast 30S ribosomal protein S7, putative, expressed	Translation/regulation of translation
LOC_Os02g24612; LOC_Os10g21234; LOC_Os10g38278	OsAffx.8235.1.S1_x_at	ribosomal protein S2, putative, expressed	Translation/regulation of translation
LOC_Os02g25230	Os.50613.1.S1_at	expressed protein	Unknown
LOC_Os02g25449	Os.51155.1.S1_at	expressed protein	Unknown
LOC_Os02g25700	Os.49120.1.S1_at	O-acyltransferase, putative	Lipid metabolism
LOC_Os02g26349	Os.49535.1.A1_at	transposon protein, putative, CACTA, En/Spm sub-class, expressed	Transposon/Retrotransposon
LOC_Os02g26400	OsAffx.12202.1.S1_at	nuclease, EndA/NucM family protein, expressed	Nucleoprotein and nucleic acid modifiers
LOC_Os02g26440	Os.39418.1.S1_at	prefoldin subunit, putative, expressed	Protection factors of macromolecules
LOC_Os02g26650	Os.14546.1.S1_at	delta14-sterol reductase, putative, expressed	Lipid metabolism
LOC_Os02g27340	Os.18708.1.S1_at	riboflavin biosynthesis protein ribD, putative, expressed	Metabolism
LOC_Os02g27440	OsAffx.24454.2.S1_x_at	Topoisomerase DNA binding C4 zinc finger family protein, expressed	Transcription factor/ regulators of transcription
LOC_Os02g27674	Os.26004.2.S1_at	expressed protein	Unknown
LOC_Os02g27740	OsAffx.24464.1.S1_s_at	expressed protein	Unknown
LOC_Os02g27960	Os.10048.1.S1_at	expressed protein	Unknown
LOC_Os02g28074	Os.17802.1.S1_at	XRN 5-3 exonuclease N-terminus family protein, expressed	Nucleoprotein and nucleic acid modifiers
LOC_Os02g28900	Os.53318.1.S1_at	cytokinin-O-glucosyltransferase 2, putative, expressed	Signaling
LOC_Os02g29320	OsAffx.2792.1.S1_s_at	expressed protein	Unknown
LOC_Os02g29380	Os.11879.1.S1_at	expressed protein	Unknown
LOC_Os02g30330	OsAffx.12287.1.S1_at	conserved hypothetical protein	Unknown
LOC_Os02g30380	Os.55235.1.S1_at	expressed protein	Unknown
LOC_Os02g30730	Os.10257.1.S1_x_at	SART-1 family protein, putative, expressed	Multifunctional
LOC_Os02g30850	Os.53592.1.S1_s_at	OsGrx_C8 - glutaredoxin subgroup III, expressed	Metabolism
LOC_Os02g31926	OsAffx.2821.1.S1_at	expressed protein	Unknown
LOC_Os02g32370	Os.20910.1.S1_at	inositol hexaphosphate kinase, putative, expressed	Protein kinase
LOC_Os02g32570	Os.51680.1.A1_at	SNF2 family N-terminal domain containing protein, expressed	Transcription factor/ regulators of transcription
LOC_Os02g32930	Os.51859.1.S1_at	bile acid sodium symporter, putative, expressed	Cellular transport/transporters/water channels
LOC_Os02g33010	Os.7691.1.S1_s_at	expressed protein	Unknown
LOC_Os02g33140	Os.9197.1.S1_at	ribosomal protein, putative, expressed	Translation/regulation of translation
LOC_Os02g33149	Os.52484.1.S1_at	OR, putative, expressed	Unknown
LOC_Os02g33450	Os.12196.1.S1_at	peroxiredoxin, putative, expressed	Redox

## Sheet: D
FIRST	LAST
LOC_Os02g42990	LOC_Os02g46480
COMMON
UP
LOC	Probe set ID	putative function	Functional categorisation	Special categorisation
LOC_Os02g42990	OsAffx.24695.1.S1_at	OsSAUR11 - Auxin-responsive SAUR gene family member, expressed	signaling
LOC_Os02g43010	Os.15696.1.S1_a_at	vacuolar-processing enzyme precursor, putative, expressed	cellular transport/transporters/water channels
LOC_Os02g43820	Os.38982.1.S1_at	AP2 domain containing protein, expressed	transcription factors/regulation of transcription
LOC_Os02g44040	OsAffx.12485.1.S1_at	DUF828 superfamily, PH_2 superfamily (Plant pleckstrin homology-like region), plant specific, expressed protein	DUF
LOC_Os02g44980	Os.2448.1.S2_at	transmembrane amino acid transporter protein, putative, expressed	cellular transport/transporters/water channels
LOC_Os02g44990	Os.26517.1.S1_at	OsFBDUF13 - F-box and DUF domain containing protein, expressed	degradation and detoxification
LOC_Os02g45390	OsAffx.2966.1.S1_at	RING-H2 finger protein, putative, expressed	degradation and detoxification	E3 ligase
LOC_Os02g45780	Os.9558.1.S1_s_at	zinc finger, C3HC4 type domain containing protein, expressed	degradation and detoxification	E3 ligase
LOC_Os02g47470	Os.12145.1.S1_at	cytochrome P450, putative, expressed	degradation and detoxification	detoxification
COMMON
DOWN
LOC	Probe set ID	putative function	Functional categorisation	Special categorisation
LOC_Os02g42300	Os.54078.1.S1_at	SET domain (schnipsel database), expressed protein	nucleoproteins/nucleic acid modifiers
LOC_Os02g42406	Os.25250.1.S1_at	DEAD-box ATP-dependent RNA helicase, putative, expressed	nucleoproteins/nucleic acid modifiers
LOC_Os02g42660	Os.23411.1.S1_at	sphingolipid delta desaturase, putative, expressed	lipid metabolism	sphingolipid synthesis
LOC_Os02g44108	Os.7602.1.S1_at	expansin precursor, putative, expressed	cell structure, growth and dynamics
LOC_Os02g44320	Os.12829.1.S1_at	LTPL113 - Protease inhibitor/seed storage/LTP family protein precursor, expressed	protection factors of macromolecules
LOC_Os02g44360	Os.2406.2.S1_a_at	scarecrow transcription factor family protein, putative, expressed	transcription factors/regulation of transcription
LOC_Os02g45460	Os.35302.1.S1_at	plant and cyanobacteria specific, expressed protein
LOC_Os02g45570	Os.47323.1.S1_at	growth regulating factor protein, putative, expressed	metabolism
LOC_Os02g45620	Os.55484.1.S1_at	DUF623 domain containing protein, expressed	DUF
LOC_Os02g46030	Os.8149.1.S1_at	MYB family transcription factor, putative, expressed	transcription factors/regulation of transcription
LOC_Os02g46440	Os.51804.1.S1_at	Ribosomal L18p/L5e family, DUF3067, expressed	translation/regulation of translation
LOC_Os02g46750	Os.27694.1.S1_at	STYKc, expressed protein	protein kinases
3h DD
Uniquely up
LOC	Probe set ID	putative function	Functional categorisation	Special categorisation
LOC_Os02g42920	OsAffx.24694.1.S1_x_at	DTA2, putative, expressed	cell structure, growth and dynamics
LOC_Os02g43040	Os.5427.1.S1_at	Autophagy-related protein 13, Pfam-B_16918, expressed protein	Pfam-B
LOC_Os02g43360	Os.5542.1.S1_at	cytochrome b5-like Heme/Steroid binding domain containing protein, expressed	Metabolism	Electron transport
LOC_Os02g43430	Os.51823.1.S1_at	protein kinase domain containing protein, expressed	Protein kinase
LOC_Os02g43470	Os.8131.1.S1_at	glutamate dehydrogenase protein, putative, expressed	Metabolism
LOC_Os02g43720	Os.49236.1.S1_at	enoyl-CoA hydratase/isomerase family protein, putative, expressed	Lipid metabolism
LOC_Os02g43750	Os.52763.1.S1_at	transcription initiation factor, putative, expressed	Transcription factor/regulators of transcription
LOC_Os02g43850	Os.27802.1.S1_s_at	serine esterase family protein, putative, expressed	Metabolism
LOC_Os02g43906	Os.26831.1.A1_a_at	ceramide kinase-related, putative, expressed	Protein kinase
LOC_Os02g44010	Os.28045.1.S1_at	expressed protein	Unknown
LOC_Os02g44080	Os.12345.1.S1_at	aquaporin TIP-type RB7-5A, putative, expressed	Cellular transport/transporters/water channels
LOC_Os02g44770 LOC_Os02g44780	Os.49105.1.S1_at	polyprenyl synthetase, putative, expressed	Secondary metabolite
LOC_Os02g45240	OsAffx.12504.1.S1_at	zinc finger family protein, putative, expressed	Transcription factor/regulators of transcription
LOC_Os02g45690	Os.15867.1.A1_at	uncharacterized mscS family protein, putative, expressed	Unknown
LOC_Os02g45750	OsAffx.24742.1.S1_x_at	protein kinase domain containing protein, expressed	Protein kinase
LOC_Os02g46380	Os.34151.1.S1_a_at	purine permease family protein, putative, expressed	Cellular transport/transporters/water channels
LOC_Os02g46480	Os.53112.1.S1_at	rice specific, expressed protein	Small peptides
3h DD
Uniquely down
LOC	Probe set ID	putative function	Functional categorisation	Special categorisation
LOC_Os02g42134	Os.21790.1.S1_at	ARF GTPase-activating domain-containing protein, putative, expressed	Signaling
LOC_Os02g43130	Os.25560.1.S1_at	kinesin motor domain containing protein, expressed	Cell structure, growth and dynamics
LOC_Os02g43170	Os.53236.1.S1_at	B-box zinc finger family protein, putative, expressed	Transcription factor/ regulators of transcription
LOC_Os02g43194	Os.2325.1.S1_at	aldehyde dehydrogenase, putative, expressed	Metabolism
LOC_Os02g43280	Os.10493.1.S1_at	aldehyde dehydrogenase, putative, expressed	Metabolism
LOC_Os02g43410	Os.10018.1.S1_at	transposon protein, putative, unclassified, expressed	Transposon/Retrotransposon
LOC_Os02g43519	Os.37365.1.S3_at	expressed protein	Unknown
LOC_Os02g43560	Os.53486.1.S1_at	OsWRKY34 - Superfamily of TFs having WRKY and zinc finger domains, expressed	Transcription factor/ regulators of transcription
LOC_Os02g43900	Os.50743.1.S1_at	expressed protein	Unknown
LOC_Os02g44100	Os.12997.1.S1_at	expressed protein	Unknown
LOC_Os02g44300	Os.14380.1.S1_at	MSP domain containing protein, expressed	Unknown
LOC_Os02g44310	Os.9318.1.S1_at	LTPL112 - Protease inhibitor/seed storage/LTP family protein precursor, expressed	Protease and protease inhibitor	Protease inhibitor
LOC_Os02g44330	Os.49719.1.S1_at	rho guanine nucleotide exchange factor, putative, expressed	Multifunctional
LOC_Os02g44470	Os.52855.1.S1_at	actin-depolymerizing factor, putative, expressed	Cell structure, growth and dynamics
LOC_Os02g44540	Os.49235.1.S1_at	Pfam-B 17045, higher plant specific, expressed protein	Pfam-B
LOC_Os02g44550	Os.52949.1.S1_s_at	NADP-dependent malic enzyme, putative, expressed	Metabolism
LOC_Os02g44670	Os.55089.1.S1_at	harpin-induced protein 1 domain containing protein, expressed	Unknown
LOC_Os02g44704	Os.6601.1.S1_at	LYR motif containing protein, putative, expressed	Metabolism	Protein metabolism
LOC_Os02g44720	Os.5213.1.S1_at	higher plant specific, high expression during panicle development, expressed protein	Small peptide
LOC_Os02g44740	Os.5310.3.A1_at	expressed protein	Unknown
LOC_Os02g44860	Os.50931.1.S1_at	GDSL-like lipase/acylhydrolase, putative, expressed	Lipid metabolism
LOC_Os02g44890	Os.36087.1.A1_at	RNA-binding region RNP-1, putative, expressed	Nucleoprotein and nucleic acid modifiers
LOC_Os02g45070	Os.8293.1.S1_at	PINHEAD, putative, expressed	Nucleoprotein and nucleic acid modifiers
LOC_Os02g45090	Os.9264.1.S1_at	expressed protein	Unknown
LOC_Os02g45120	Os.9917.1.S1_s_at	expressed protein	Unknown
LOC_Os02g45170	Os.20202.1.S1_at	helix-loop-helix DNA-binding protein, putative, expressed	Transcription factor/ regulators of transcription
LOC_Os02g45490	Os.49132.1.S1_at	expressed protein	Unknown
LOC_Os02g45540	Os.6053.1.S1_at	synthase, putative, expressed	Metabolism
LOC_Os02g45570	Os.47323.1.S1_x_at	growth regulating factor protein, putative, expressed	Cell structure, growth and dynamics
LOC_Os02g45600	Os.35377.1.S1_a_at	rhoGAP domain containing protein, expressed	Multifunctional
LOC_Os02g45650	Os.13475.1.S1_at	peptidase, putative, expressed	Protease and protease inhibitor
LOC_Os02g45670	Os.12484.1.S1_at	myb-like DNA-binding domain containing protein, expressed	Transcription factor/ regulators of transcription
LOC_Os02g45820	Os.30691.1.S1_at	mitochondrial import inner membrane translocase subunit Tim, putative, expressed	Cellular transport/transporters/water channels
LOC_Os02g45940	OsAffx.24745.1.S1_at	Core histone H2A/H2B/H3/H4 domain containing protein, putative, expressed	Nucleoprotein and nucleic acid modifiers
LOC_Os02g45980	Os.54682.1.S1_at	ZR1 protein, putative, expressed	Cell structure, growth and dynamics	Cortical protein anchoring
LOC_Os02g46080	Os.49254.1.S1_at	protein phosphatase 2C, putative, expressed	Protein phosphatase
LOC_Os02g46090	Os.12641.1.S1_s_at	CAMK_CAMK_like.15 - CAMK includes calcium/calmodulin depedent protein kinases, expressed	Protein kinase
LOC_Os02g46140	Os.47398.2.A1_at	OsFBX59 - F-box domain containing protein, expressed	Degradation and detoxification
LOC_Os02g46350	Os.10552.1.S1_at	GPI transamidase subunit PIG-U domain containing protein, expressed	Metabolism
LOC_Os02g46680	Os.31907.1.S1_x_at	multidrug resistance protein, putative, expressed	Cellular transport/transporters/water channels

## Sheet: E
FIRST	LAST
LOC_Os03g17590	LOC_Os03g32580
COMMON
UP
LOC	Probe set ID	putative function	Functional categorisation	Special categorisation
LOC_Os03g17570	Os.8104.1.S1_a_at	Two-component response regulator-like PRR73, putative, expressed	signaling
LOC_Os03g17660	Os.24403.1.A1_at	transmembrane domain, plant specific, expressed protein	transmembrane proteins
LOC_Os03g17700	Os.406.1.S1_a_at	CGMC_MAPKCGMC_2_ERK.2 - CGMC includes CDA, MAPK, GSK3, and CLKC kinases, expressed	protein kinases
LOC_Os03g17790	Os.15938.1.S1_at	OsRCI2-5 - Putative low temperature and salt responsive protein, expressed	signaling
LOC_Os03g17800	Os.53801.1.S1_at	phosphatidylinositol transfer protein alpha isoform, putative, expressed	cellular transport/transporters/water channels
LOC_Os03g19010	OsAffx.25137.1.S1_at	Peroxisomal biogenesis factor 11 family protein, expressed	degradation and detoxification	detoxification
LOC_Os03g19250	Os.8742.1.S1_at	AMP-binding enzyme, putative, expressed	metabolism
LOC_Os03g19270	OsAffx.31409.1.S1_s_at	universal stress protein domain containing protein, putative, expressed	protection factors of macromolecules
LOC_Os03g19290	Os.11491.1.S1_at	mitochondrial import inner membrane translocase subunit Tim17, putative, expressed	signaling
LOC_Os03g19370	Os.56365.1.S1_at	CPuORF4 - conserved peptide uORF-containing transcript, expressed	transcription factors/regulation of transcription
LOC_Os03g19400	OsAffx.3275.1.S1_at	NAD(P)-binding Rossmann-fold domains, expressed protein	metabolism	multifunctional
LOC_Os03g20020	Os.32659.1.S1_at	plant neutral invertase domain containing protein, expressed	carbohydrate metabolism	sucrose cleaving
LOC_Os03g20710	Os.20617.2.S1_s_at	beta-glucosidase, putative	carbohydrate metabolism
LOC_Os03g20780	Os.12691.1.A1_a_at	ethylene-insensitive 3, putative	transcription factors/regulation of transcription
LOC_Os03g20870	Os.19480.1.S1_at	zinc finger, C3HC4 type domain containing protein, expressed	degradation and detoxification	E3 ligase
LOC_Os03g20949	OsAffx.3286.1.S1_x_at	Phospholipid-transporting ATPase 1, putative, expressed	cellular transport/transporters/water channels
LOC_Os03g21060	Os.17286.1.S1_at	No apical meristem protein, putative, expressed	transcription factors/regulation of transcription
LOC_Os03g21640	Os.50249.1.S1_x_at	DUF3133 superfamily, plant specific, expressed protein	DUF
LOC_Os03g21720	Os.9262.1.S1_at	vacuolar-sorting receptor precursor, putative, expressed	cellular transport/transporters/water channels
LOC_Os03g22120	Os.17890.1.S1_at	sucrose synthase, putative, expressed	carbohydrate metabolism
LOC_Os03g22590	Os.56004.1.S1_at	nodulin MtN3 family protein, putative, expressed	cellular transport/transporters/water channels	sugar transport
LOC_Os03g26210	Os.9216.1.S1_at	helix-loop-helix DNA-binding domain containing protein, expressed	metabolism	multifunctional
LOC_Os03g26490	Os.55461.1.S1_at	monocot specific, expressed protein
LOC_Os03g27019	Os.37955.1.S1_at	plant specific, high expression in panicle stages, expressed protein
LOC_Os03g27110	OsAffx.25245.1.S1_at	hydrolase protein, putative, expressed	metabolism
LOC_Os03g27280	Os.12645.1.S1_at	CAMK_CAMK_like.19 - CAMK includes calcium/calmodulin depedent protein kinases, expressed	protein kinases
LOC_Os03g28300	Os.14381.1.S1_at	protein kinase domain containing protein, expressed	protein kinases
LOC_Os03g29960	OsAffx.25290.1.S1_at	DEK C terminal domain containing protein, expressed	metabolism	chitin synthase, phosphatase, transcription factor
LOC_Os03g31180	Os.50285.2.S1_x_at	diacylglycerol kinase 1, putative, expressed	protein kinases
LOC_Os03g37830	Os.16325.1.S1_at	potassium transporter, putative, expressed	cellular transport/transporters/water channels
COMMON
DOWN
LOC	Probe set ID	putative function	Functional categorisation	Special categorisation
LOC_Os03g17174	OsAffx.12892.1.S1_x_at	PsbP, putative, expressed	photosynthesis
LOC_Os03g17634	Os.52224.1.S1_at	PPR repeat domain containing protein, putative, expressed	nucleoproteins/nucleic acid modifiers
LOC_Os03g17760	Os.14770.1.S1_at	RNA recognition motif containing protein, putative, expressed	nucleoproteins/nucleic acid modifiers
LOC_Os03g17960	Os.53834.1.S1_at	Pfam-B_17736, plant specific, expressed protein	Pfam-B
LOC_Os03g18200	Os.11927.1.S1_x_at	heat shock protein DnaJ, putative, expressed	protection factors of macromolecules
LOC_Os03g18630	Os.49177.1.S1_at	receptor-like kinase RHG1, putative, expressed	protein kinases
LOC_Os03g18960	Os.23124.1.S1_at	calmodulin binding protein, putative, expressed	signaling
LOC_Os03g19452	Os.46810.1.S1_at	SMP-30/Gluconolaconase/LRE domain protein, putative, expressed	metabolism
LOC_Os03g19670	Os.51091.1.S1_at	GDSL-like lipase/acylhydrolase, putative, expressed	lipid metabolism
LOC_Os03g19990	Os.15298.1.S1_at	WD40-like Beta Propeller Repeat family protein, expressed	metabolism	multifunctional
LOC_Os03g20450	Os.49215.1.S2_at	LRR_1 and Pkinase_Tyr superfamilies, plant specific, expressed protein	protein kinases
LOC_Os03g20580	OsAffx.3283.1.S1_at	Smc and SbcC domains, SAM and early seed specific, expressed protein	nucleoproteins/nucleic acid modifiers	chromosome dynamics
LOC_Os03g20720	Os.35657.1.S1_at	GTPase-activating protein, putative, expressed	signaling
LOC_Os03g21160	Os.49664.1.S1_at	RNA-binding zinc finger protein, putative, expressed	transcription factors/regulation of transcription
LOC_Os03g21730	Os.50062.1.S1_at	receptor-like protein kinase precursor, putative, expressed	protein kinases
LOC_Os03g21780	Os.53789.1.S1_at	pentatricopeptide repeat domain containing protein, putative, expressed	nucleoproteins/nucleic acid modifiers
LOC_Os03g22040	Os.18531.1.S1_at	DUF827, plant specific, high expression in SAM, expressed protein	DUF
LOC_Os03g22230	Os.53467.1.S1_at	POEI47 - Pollen Ole e I allergen and extensin family protein precursor, expressed	cell structure, growth and dynamics
LOC_Os03g24870	Os.31838.1.S1_at	transporter family protein, putative, expressed	cellular transport/transporters/water channels
LOC_Os03g25960	Os.30049.1.S1_at	RNA recognition motif containing protein, putative, expressed	nucleoproteins/nucleic acid modifiers
LOC_Os03g26910	Os.38485.1.S1_at	uncharacterized glycosyl hydrolase Rv2006/MT2062, putative, expressed	carbohydrate metabolism
LOC_Os03g27030	Os.24324.2.S1_at	RNA recognition motif containing protein, expressed	nucleoproteins/nucleic acid modifiers
LOC_Os03g27040	Os.50956.1.S1_at	heavy metal-associated domain containing protein, expressed	cellular transport/transporters/water channels
LOC_Os03g30092	Os.50865.1.S1_at	PRK14292 chaperone protein DnaJ, expressed protein	protection factors of macromolecules
LOC_Os03g30250	Os.50763.1.S1_at	COBRA-like protein precursor, putative, expressed	transmembrane proteins
LOC_Os03g31150	Os.7308.1.S2_x_at	RAP domain superfamily (RNA binding domain), expressed protein	nucleoproteins/nucleic acid modifiers
LOC_Os03g32620	Os.23510.1.S1_at	pentatricopeptide, putative, expressed	nucleoproteins/nucleic acid modifiers
3h DD
Uniquely up
LOC	Probe set ID	putative function	Functional categorisation	Special categorisation
LOC_Os03g17480	Os.2376.1.S1_at	IN2-1 protein, putative, expressed	degradation and detoxification
LOC_Os03g17690	Os.12723.1.S1_at	OsAPx1 - Cytosolic Ascorbate Peroxidase encoding gene 1-8, expressed	degradation and detoxification
LOC_Os03g17810	Os.53414.1.S1_at	DUF260 domain containing protein, putative, expressed	DUF
LOC_Os03g17980	Os.338.3.S1_x_at	CAMK_KIN1/SNF1/Nim1_like_AMPKh.2 - CAMK includes calcium/calmodulin depedent protein kinases, expressed	Protein kinase
LOC_Os03g17980 LOC_Os03g17980	Os.338.1.S2_x_at	CAMK_KIN1/SNF1/Nim1_like_AMPKh.4 - CAMK includes calcium/calmodulin depedent protein kinases, expressed	Protein kinase
LOC_Os03g17980 LOC_Os08g37800	Os.338.1.S2_a_at	CAMK_KIN1/SNF1/Nim1_like_AMPKh.4 - CAMK includes calcium/calmodulin depedent protein kinases, expressed	Protein kinase
LOC_Os03g18130	Os.11327.1.S1_at	asparagine synthetase, putative, expressed	Metabolism	Amino acid metabolism
LOC_Os03g18220	Os.10803.1.S1_at	pyruvate decarboxylase isozyme 2, putative, expressed	Metabolism
LOC_Os03g18440 LOC_Os03g18454	Os.22638.1.S1_x_at	gamma-interferon-inducible lysosomal thiol reductase precursor, putative, expressed	Metabolism
LOC_Os03g18550	Os.15618.1.S1_a_at	mitochondrial carrier protein, putative, expressed	Cellular transport/transporters/water channels
LOC_Os03g18560	Os.11237.1.S1_at	DUF538 domain containing protein, putative, expressed	DUF
LOC_Os03g18890	Os.27465.1.S1_at	glycosyl transferase 8 domain containing protein, putative, expressed	Carbohydrate metabolism
LOC_Os03g19010	OsAffx.25137.1.S1_s_at	peroxisomal biogenesis factor 11, putative, expressed	cell structure, growth and dynamics
LOC_Os03g19170	Os.57195.1.S1_at	GCRP7 - Glycine and cysteine rich family protein precursor, expressed	cell structure, growth and dynamics
LOC_Os03g19390	Os.11668.1.S1_at	TENA/THI-4 family protein, putative, expressed	Metabolism
LOC_Os03g19480	Os.21566.1.S1_at	SET domain containing protein, expressed	Nucleoprotein and nucleic acid modifiers
LOC_Os03g19500	Os.14794.1.S1_at	ubiquitin-conjugating enzyme, putative, expressed	degradation and detoxification
LOC_Os03g19580	Os.6884.1.S1_at	expressed protein	Unknown
LOC_Os03g19680	Os.27994.1.A1_at	enoyl-CoA hydratase/isomerase family protein, putative, expressed	Lipid metabolism
LOC_Os03g20090	Os.14823.1.S1_s_at	MYB family transcription factor, putative, expressed	Transcription factor/regulators of transcription
LOC_Os03g20170	Os.35084.1.S1_at	ABC transporter, ATP-binding protein, putative, expressed	Cellular transport/transporters/water channels
LOC_Os03g20210	Os.49973.1.S1_at	aspartic proteinase nepenthesin precursor, putative, expressed	Protease and protease inhibitors
LOC_Os03g20290	Os.54672.1.S1_at	aspartic proteinase nepenthesin-1 precursor, putative, expressed	Protease and protease inhibitors
LOC_Os03g20310	Os.15238.1.S1_at	transcription factor HBP-1b, putative, expressed	Transcription factor/regulators of transcription
LOC_Os03g20330	Os.53074.1.S1_at	VQ domain containing protein, putative, expressed	Transcription factor/regulators of transcription
LOC_Os03g20600	Os.51506.1.S1_at	Pfam-B_3874, higher expression in seed developmental stages, expressed protein	Pfam-B
LOC_Os03g20630	Os.57481.1.S1_x_at	histidine triad family protein, putative, expressed	Nucleoprotein and nucleic acid modifiers
LOC_Os03g20720	OsAffx.25169.1.S1_s_at	DnaJ domain containing protein, expressed	Protection factors of macromolecules
LOC_Os03g20780 LOC_Os03g20790	Os.12691.3.S1_x_at	ETHYLENE-INSENSITIVE3-like 1 protein, putative, expressed	Signaling
LOC_Os03g20790	Os.12691.2.S1_a_at	ethylene-insensitive 3, putative	Signaling
LOC_Os03g21000	OsAffx.12962.1.S1_at	thioredoxin, putative, expressed	Multifunctional
LOC_Os03g21260	OsAffx.25178.1.S1_at	2,3-bisphosphoglycerate-independent phosphoglycerate mutase, putative	Carbohydrate metabolism
LOC_Os03g21480	OsAffx.12970.1.S1_s_at	HAD superfamily phosphatase, putative, expressed	Phosphatase
LOC_Os03g21590	OsAffx.25183.1.S1_s_at	ARM repeat (SCOP), rice specific, expressed protein	Signaling
LOC_Os03g21630	OsAffx.12974.1.S1_x_at	PRC-barrel domain protein, putative, expressed	photosynthesis
LOC_Os03g21640	Os.50249.2.S1_at	DUF3133, higher plant specific, expressed protein	DUF
LOC_Os03g21690	Os.8297.1.S1_at	lung seven transmembrane domain containing protein, putative, expressed	Transmembrane proteins
LOC_Os03g21710	Os.54467.1.S1_at	WRKY45 transcription factor, putative, expressed	Transcription factor/regulators of transcription
LOC_Os03g21960	Os.50487.1.S1_at	aminotransferase, putative, expressed	Metabolism	Amino acid metabolism
LOC_Os03g22270	OsAffx.3295.1.S1_at	auxin-repressed protein, putative, expressed	Signaling
LOC_Os03g22270	Os.11913.2.S1_a_at	auxin-repressed protein, putative, expressed	Signaling
LOC_Os03g22770	Os.3395.1.S1_at	CCT/B-box zinc finger protein, putative, expressed	Multifunctional
LOC_Os03g22800	Os.12964.1.A1_s_at	OsFBT5 - F-box and tubby domain containing protein, expressed	degradation and detoxification
LOC_Os03g22810	Os.186.1.S1_at	copper/zinc superoxide dismutase, putative, expressed	Protection factors of macromolecules	Antioxidant
LOC_Os03g22960	OsAffx.25199.1.S1_at	expressed protein	Unknown
LOC_Os03g24184	Os.7491.1.S1_at	TRAF-type zinc finger domain-containing protein 1, putative, expressed	Signaling
LOC_Os03g24339	Os.14522.1.S1_s_at	PWWP domain containing protein, expressed	cell structure, growth and dynamics
LOC_Os03g24380	Os.8539.1.S1_at	glutathione peroxidase domain containing protein, expressed	degradation and detoxification
LOC_Os03g24600	Os.6647.1.S1_a_at	peptide methionine sulfoxide reductase msrB, putative, expressed	Metabolism
LOC_Os03g24690	OsAffx.3313.1.S1_at	terpene synthase, putative, expressed	Secondary metabolite
LOC_Os03g25040	Os.5919.1.S1_at	GDSL-like lipase/acylhydrolase, putative, expressed	Lipid metabolism
LOC_Os03g25150	OsAffx.13016.1.S1_at	transposon protein, putative, unclassified, expressed	Transposon/Retrotransposon
LOC_Os03g25270	Os.2952.1.S1_x_at	pyrrolidone-carboxylate peptidase, putative, expressed	Protease and protease inhibitors
LOC_Os03g25390	Os.2960.1.S1_at	novel plant SNARE 11, putative, expressed	Cellular transport/transporters/water channels
LOC_Os03g25770	Os.8809.1.S1_s_at	RNA recognition motif containing protein, putative, expressed	Nucleoprotein and nucleic acid modifiers
LOC_Os03g26044	Os.56873.1.S1_at	CSLA5 - cellulose synthase-like family A; mannan synthase, expressed	cell structure, growth and dynamics
LOC_Os03g26044	Os.23303.1.A1_at	CSLA5 - cellulose synthase-like family A; mannan synthase, expressed	cell structure, growth and dynamics
LOC_Os03g26460	Os.6724.1.S1_at	CS domain containing protein, putative, expressed	Stress induced
LOC_Os03g27080	Os.17445.1.S1_s_at	calmodulin-binding transcription activator 2, putative, expressed	Transcription factor/regulators of transcription
LOC_Os03g27250	Os.45975.1.S1_a_at	OsFBO14 - F-box and other domain containing protein, expressed	degradation and detoxification
AK073516	Os.33920.1.S1_at	rice specific, expressed protein	Small peptides
LOC_Os03g28310	Os.12806.1.S1_at	dnaJ domain containing protein, expressed	Protection factors of macromolecules
LOC_Os03g29180	Os.12950.1.S1_at	ubiquinone biosynthesis protein COQ9, mitochondrial precursor, putative, expressed	Metabolism
LOC_Os03g29240	Os.6150.1.S1_s_at	PDI, putative, expressed	Protein folding
LOC_Os03g29410	Os.52616.1.A1_at	tyrosine protein kinase domain containing protein, putative, expressed	Protein kinase
LOC_Os03g30130	Os.52108.1.S1_at	phospholipase C, putative, expressed	Signaling
LOC_Os03g30300	Os.24545.2.S1_x_at	6-phosphogluconolactonase, putative, expressed	Carbohydrate metabolism
LOC_Os03g31170	Os.5655.1.S1_at	inosine-uridine preferring nucleoside hydrolase family protein, putative, expressed	Nucleoprotein and nucleic acid modifiers
LOC_Os03g31550	Os.10786.1.S1_at	aldehyde oxidase, putative, expressed	Metabolism
LOC_Os03g32270	Os.12141.1.S1_at	hydrolase, alpha/beta fold family domain containing protein, expressed	Multifunctional
LOC_Os03g32580	Os.7982.1.S1_at	BRASSINOSTEROID INSENSITIVE 1-associated receptor kinase 1 precursor, putative, expressed	Protein kinase
3h DD
Uniquely down
LOC	Probe set ID	putative function	Functional categorisation	Special categorisation
LOC_Os03g17590	Os.50465.1.S1_x_at	cat eye syndrome critical region protein 5 precursor, putative, expressed	Metabolism
LOC_Os03g17910	OsAffx.27508.63.S1_s_at	kinesin like protein, putative, expressed	Cell structure, growth and dynamics
LOC_Os03g18020	OsAffx.12906.1.S1_at	rhodanese-like family protein, putative, expressed	Degradation and detoxification	detoxification
LOC_Os03g18070	Os.7985.1.S1_at	omega-3 fatty acid desaturase, chloroplast precursor, putative, expressed	Lipid metabolism
LOC_Os03g18160	Os.6159.1.S1_at	mitochondrial carrier protein, putative, expressed	Electron transport
LOC_Os03g18210	Os.24664.1.A1_at	basic helix-loop-helix, putative, expressed	Transcription factor/ regulators of transcription
LOC_Os03g18264	Os.28411.1.S1_at	expressed protein	Unknown
LOC_Os03g18350	Os.16499.1.S1_at	importin subunit beta, putative, expressed	Cellular transport/transporters/water channels
LOC_Os03g18380	Os.16227.1.S1_at	ubiquitin-activating enzyme, putative, expressed	Degradation and detoxification
LOC_Os03g18510	Os.11646.1.S1_at	expressed protein	Unknown
LOC_Os03g18570	Os.12358.1.S1_at	40S ribosomal protein S7, putative, expressed	Translation/regulation of translation
LOC_Os03g18580	Os.37025.1.S1_at	40S ribosomal protein S7, putative	Translation/regulation of translation
LOC_Os03g18590	Os.7592.1.S1_at	malonyl CoA-acyl carrier protein transacylase, mitochondrial precursor, putative, expressed	Lipid metabolism
LOC_Os03g18720	Os.12051.1.S1_at	RNA recognition motif containing protein, putative, expressed	Nucleoprotein and nucleic acid modifiers
LOC_Os03g18810	Os.4665.1.S1_at	aminotransferase, classes I and II, domain containing protein, expressed	Metabolism	Amino acid metabolism
LOC_Os03g18940	Os.49715.1.S1_at	exonuclease, putative, expressed	Nucleoprotein and nucleic acid modifiers
LOC_Os03g18980	Os.54684.1.S1_at	kinesin motor domain containing protein, expressed	Cell structure, growth and dynamics
LOC_Os03g19080	Os.8876.1.S1_at	VARLMGL (DUF761-associated sequence motif), DUF4378, higher expression in SAM and early panicle stages, expressed protein	DUF
LOC_Os03g19200	Os.14195.1.S1_at	DNAJ heat shock N-terminal domain-containing protein, putative, expressed	Protection factors of macromolecules
LOC_Os03g19240	Os.14974.1.S1_at	AMP-binding enzyme, putative, expressed	Protection factors of macromolecules
LOC_Os03g19490	Os.34204.1.S1_at	expressed protein	Unknown
LOC_Os03g19510	Os.8476.1.S1_at	OsClp4 - Putative Clp protease homologue, expressed	Protease and protease inhibitor
LOC_Os03g19560	Os.19474.1.S1_a_at	tetratricopeptide repeat domain containing protein, expressed	Multifunctional
LOC_Os03g19600	Os.11065.1.A1_at	retrotransposon protein, putative, unclassified, expressed	Transposon/Retrotransposon
LOC_Os03g19650	Os.26818.2.S1_at	PPR2, putative, expressed	Nucleoprotein and nucleic acid modifiers
LOC_Os03g19700	Os.56274.1.S1_at	plant protein of unknown function domain containing protein, expressed	Unknown
LOC_Os03g19760	Os.20461.1.S2_s_at	HAD-superfamily hydrolase, subfamily IA, variant 3 containing protein, expressed	Metabolism
LOC_Os03g19870	Os.14774.2.S1_at	ATP binding protein, putative, expressed	Multifunctional
LOC_Os03g20300	Os.16992.1.S1_at	glucose-6-phosphate 1-dehydrogenase, chloroplast precursor, putative, expressed	Carbohydrate metabolism
LOC_Os03g20440	Os.18622.1.S1_at	VQ domain containing protein, putative, expressed	Transcription factor/ regulators of transcription
LOC_Os03g20750	Os.5126.1.S1_at	outer mitochondrial membrane porin, putative, expressed	Cellular transport/transporters/water channels
LOC_Os03g21090	Os.31565.1.S1_at	auxin-independent growth promoter protein, putative, expressed	Signaling
LOC_Os03g21250	Os.24770.1.S1_at	glycosyl transferase, family 8, putative, expressed	Carbohydrate metabolism
LOC_Os03g21370	Os.19817.1.S1_at	expressed protein	Unknown
LOC_Os03g21490	Os.37473.1.S1_x_at	ABC transporter, ATP-binding protein, putative, expressed	Cellular transport/transporters/water channels
LOC_Os03g21510	Os.48959.1.S1_at	inactive receptor kinase At2g26730 precursor, putative, expressed	Protein kinase
LOC_Os03g21560	Os.20465.1.S1_at	photosystem II 11 kD protein, putative, expressed	Photosynthesis
LOC_Os03g21810	Os.24536.1.S1_at	insulin-degrading enzyme, putative, expressed	Protease and protease inhibitor
LOC_Os03g21870	Os.16113.1.S1_s_at	DUF623 domain containing protein, expressed	DUF
LOC_Os03g21900	Os.10800.1.S1_at	uroporphyrinogen decarboxylase, putative, expressed	Photosynthesis
LOC_Os03g21980	Os.49477.1.S1_at	tRNA pseudouridine synthase family protein, putative, expressed	Nucleoprotein and nucleic acid modifiers
LOC_Os03g22010	Os.11561.2.S1_a_at	peroxidase precursor, putative, expressed	Degradation and detoxification
LOC_Os03g22020	Os.12843.1.S1_at	peroxidase precursor, putative, expressed	Degradation and detoxification
LOC_Os03g22259	Os.56355.1.S1_at	rice spcific, expressed protein	Unknown
LOC_Os03g22330	Os.12870.1.S1_at	blue-light photoreceptor PHR2, putative, expressed	Nucleoprotein and nucleic acid modifiers
LOC_Os03g22340	Os.12413.1.S1_at	60S ribosomal protein L22-2, putative, expressed	Translation/regulation of translation
LOC_Os03g22370	Os.6590.1.S1_at	ultraviolet-B-repressible protein, putative, expressed	Photosynthesis
LOC_Os03g22430	Os.9021.1.S1_at	OsClp5 - Putative Clp protease homologue, expressed	Protease and protease inhibitor
LOC_Os03g22570	Os.12595.1.S1_at	MIF4G domain containing protein, putative, expressed	Translation/regulation of translation
LOC_Os03g22600	Os.56849.1.S1_x_at	BTBN6 - Bric-a-Brac, Tramtrack, Broad Complex BTB domain with non-phototropic hypocotyl 3 NPH3 and coiled-coil domains, expressed	Multifunctional
LOC_Os03g22700	Os.53969.1.S1_at	cyclin-dependent kinase C-2, putative, expressed	Protein kinase
LOC_Os03g22740	Os.10111.1.S1_at	nucleolar protein NOP5-1, putative	Cell structure, growth and dynamics
LOC_Os03g22780	Os.17351.1.A1_at	DVR, putative, expressed	Metabolism
LOC_Os03g24020	Os.7949.1.S1_at	ribosomal protein L6, putative, expressed	Translation/regulation of translation
LOC_Os03g24160	Os.50350.1.S1_at	phosphatidylinositol-4-phosphate 5-kinase, putative, expressed	Protein kinase
LOC_Os03g24180	Os.27495.1.A1_at	pleckstrin homology domain-containing protein, putative, expressed	Multifunctional
LOC_Os03g24560	Os.56938.1.S1_at	ompA/MotB, putative, expressed	Unknown
LOC_Os03g24860	Os.24794.1.S1_x_at	transporter family protein, putative, expressed	Cellular transport/transporters/water channels
LOC_Os03g25280	Os.2965.1.S1_at	peroxidase precursor, putative, expressed	Degradation and detoxification
LOC_Os03g25300	Os.19737.1.S1_at	peroxidase precursor, putative, expressed	Degradation and detoxification
LOC_Os03g25380	Os.32006.1.S1_at	pentatricopeptide, putative, expressed	Transcription factor/ regulators of transcription
LOC_Os03g25620	Os.24639.1.S1_at	LTV1, putative, expressed	Cellular transport/transporters/water channels
LOC_Os03g25850	OsAffx.13036.1.S1_at	Pfam-B_9666, plant specific, expressed protein	Pfam-B
LOC_Os03g25930	Os.50934.1.S1_at	emp24/gp25L/p24 family protein, putative, expressed	Cellular transport/transporters/water channels
LOC_Os03g26000	Os.8290.1.S1_at	expressed protein	Unknown
LOC_Os03g26820	Os.9710.1.S1_at	LTPL52 - Protease inhibitor/seed storage/LTP family protein precursor, expressed	Protease and protease inhibitor	Protease inhibitor
LOC_Os03g26970	Os.7900.1.S1_at	peptidase, T1 family, putative, expressed	Protease and protease inhibitor
LOC_Os03g27350	Os.25101.2.A1_s_at	cysteine protease ATG4, putative, expressed	Protease and protease inhibitor
LOC_Os03g27930	Os.49727.1.S2_at	RNA cap guanine-N2 methyltransferase domain containing protein, expressed	Metabolism
LOC_Os03g29170	Os.26754.1.S1_at	sterol-4-alpha-carboxylate 3-dehydrogenase, decarboxylating, putative, expressed	Metabolism
LOC_Os03g29250	Os.51747.1.S1_x_at	SPX domain-containing protein, putative, expressed	Cellular transport/transporters/water channels
LOC_Os03g29730	Os.46091.1.S1_s_at	NAD(P)-binding Rossmann-fold domains, expressed protein	Nucleoprotein and nucleic acid modifiers
LOC_Os03g29740	OsAffx.3365.1.S1_s_at	LSM domain containing protein, expressed	Nucleoprotein and nucleic acid modifiers
LOC_Os03g29810	Os.34521.1.S1_at	OsClp6 - Putative Clp protease homologue, expressed	Protease and protease inhibitor
LOC_Os03g29950	Os.20940.1.S1_at	glucose-6-phosphate 1-dehydrogenase, chloroplast precursor, putative, expressed	Carbohydrate metabolism
LOC_Os03g30260	Os.37902.1.S1_at	COBRA-like protein precursor, putative, expressed	Cell structure, growth and dynamics
LOC_Os03g30830	Os.53721.1.S1_at	X8 domain containing protein, expressed	Protection factors of macromolecules
LOC_Os03g30890	Os.26892.1.A1_at	S-locus-like receptor protein kinase, putative, expressed	Protein kinase
LOC_Os03g31110	Os.9404.1.S1_at	transposon protein, putative, unclassified, expressed	Transposon/Retrotransposon
LOC_Os03g31160	Os.7630.1.S1_s_at	expressed protein	Unknown
LOC_Os03g32150	Os.6224.2.S1_at	hypothetical protein	Unknown
LOC_Os03g32526	Os.8207.1.S1_at	tRNA-splicing endonuclease positive effector-related, putative, expressed	Nucleoprotein and nucleic acid modifiers
LOC_Os03g32790	Os.33676.2.S1_at	expressed protein	Unknown

## Sheet: F
FIRST	LAST
LOC_Os03g36540	LOC_Os03g63430
COMMON
UP
LOC	Probe set ID	putative function	Functional categorisation	Special categorisation
LOC_Os03g31180	Os.50285.2.S1_x_at	diacylglycerol kinase 1, putative, expressed	protein kinases
LOC_Os03g37830	Os.16325.1.S1_at	potassium transporter, putative, expressed	cellular transport/transporters/water channels
LOC_Os03g40100	Os.8785.1.S1_at	ACT domain containing protein, expressed	metabolism
LOC_Os03g41390	Os.49588.1.S1_at	ZOS3-15 - C2H2 zinc finger protein, expressed	transcription factors/regulation of transcription
LOC_Os03g42710	OsAffx.25498.1.S1_at	WD-40 repeat family protein, putative, expressed	metabolism	multifunctional
LOC_Os03g43720	Os.17652.1.S2_s_at	transporter family protein, major facilitator superfamily protein, putative, expressed	cellular transport/transporters/water channels
LOC_Os03g43880	OsAffx.25525.1.S1_at	PLA IIIA/PLP7, putative, expressed	lipid metabolism
LOC_Os03g44150	Os.18830.1.S1_at	ornithine aminotransferase, putative, expressed	secondary metabolite	proline biosynthesis
LOC_Os03g45730	Os.14665.1.S1_at	DNA-binding protein-like, putative, expressed
LOC_Os03g46710	OsAffx.25584.1.S1_at	FYVE (FYVE zinc finger), TPR domains, expressed protein	transcription factors/regulation of transcription
LOC_Os03g48310	Os.52689.1.S2_at	plasma membrane ATPase 3, putative, expressed	metabolism	energy metabolism/transfer
LOC_Os03g48660	Os.11757.2.S1_at	DUF1336 domain containing protein, expressed	DUF
LOC_Os03g48780	Os.12106.1.S1_at	Cupin domain containing protein, expressed	cell structure, growth and dynamics	cell wall modification
LOC_Os03g50490	Os.48875.1.S1_at	glutamine synthetase, catalytic domain containing protein, expressed	metabolism
LOC_Os03g50960	OsAffx.3569.1.S1_at	LTPL118 - Protease inhibitor/seed storage/LTP family protein precursor, expressed	protection factors of macromolecules
LOC_Os03g50960	OsAffx.3569.1.S1_x_at	Protease inhibitor/seed storage/LTP family protein, expressed	protection factors of macromolecules
LOC_Os03g51010	Os.8043.1.S1_at	hydrolase, alpha/beta fold family domain containing protein, expressed	metabolism
LOC_Os03g51350	Os.54997.1.S1_at	Pfam-B_17444, highly expressed in seed development,expressed protein	Pfam-B
LOC_Os03g51390	Os.8052.1.S1_at	higher plant specific, expressed protein
LOC_Os03g53200	Os.27808.1.S1_s_at	OsCML4 - Calmodulin-related calcium sensor protein, expressed	signaling
LOC_Os03g53340	Os.2292.3.S1_x_at	HSF-type DNA-binding domain containing protein, expressed	transcription factors/regulation of transcription
LOC_Os03g53750	Os.10141.1.S1_at	nuclear prelamin A recognition factor, putative, expressed		heterochromatin organization
LOC_Os03g54050	OsAffx.3606.1.S1_s_at	anther-specific proline-rich protein APG precursor, putative, expressed	lipid metabolism
LOC_Os03g55080	Os.50645.1.S1_a_at	OsWRKY3 - Superfamily of TFs having WRKY and zinc finger domains, expressed	transcription factors/regulation of transcription
LOC_Os03g55290	Os.4780.1.S1_at	GASR3 - Gibberellin-regulated GASA/GAST/Snakin family protein precursor, expressed	signaling
LOC_Os03g55320	Os.38297.1.S1_a_at	protein phosphatase 2C, putative, expressed	phosphatases
LOC_Os03g55660	OsAffx.13495.1.S1_x_at	nucleoporin, putative, expressed	cellular transport/transporters/water channels
LOC_Os03g55850	Os.8017.1.S1_at	cold acclimation protein WCOR413, putative, expressed	protection factors of macromolecules
LOC_Os03g55870	Os.17653.1.S1_at	membrane associated DUF588 domain containing protein, putative, expressed	DUF
LOC_Os03g55990	Os.38340.1.S1_at	homeobox domain containing protein, expressed	transcription factors/regulation of transcription
LOC_Os03g56420	Os.21038.1.S1_s_at	transmembrane domain, plant specific, expressed protein	transmembrane proteins
LOC_Os03g57210	Os.9472.1.S1_at	glycine-rich protein, putative, expressed
LOC_Os03g57640	Os.54936.1.S1_at	gibberellin receptor GID1L2, putative, expressed	signaling
LOC_Os03g57880	OsAffx.25749.1.S1_at	glucan endo-1,3-beta-glucosidase precursor, putative, expressed	carbohydrate metabolism	plant defense
LOC_Os03g57900	Os.49768.1.S1_at	zinc finger A20 and AN1 domain-containing stress-associated protein, putative, expressed	transcription factors/regulation of transcription
LOC_Os03g58010	Os.26768.1.S1_at	acetyltransferase, GNAT family, putative, expressed	nucleoproteins/nucleic acid modifiers
LOC_Os03g58170	Os.11421.1.S1_at	stem-specific protein TSJT1, putative, expressed
LOC_Os03g59180	Os.31151.2.S1_at	Pfam-B_6630, transmembrane domain, higher plant specific, expressed protein	Pfam-B
LOC_Os03g59320	Os.10146.1.S1_at	RcbX superfamily, plants and cyanobacteria, expression in panicle and seed stages, expressed protein	protection factors of macromolecules	possible chaperone
LOC_Os03g60080	Os.26695.1.S1_at	NAC domain-containing protein 67, putative, expressed	transcription factors/regulation of transcription
LOC_Os03g60260	Os.50583.1.S1_at	ANT1, putative, expressed	cellular transport/transporters/water channels	adenine nucleotide translocator
LOC_Os03g60520	Os.52542.1.S1_at	plant specific, expressed protein
LOC_Os03g60560	Os.28441.1.S1_at	ZOS3-21 - C2H2 zinc finger protein, expressed	transcription factors/regulation of transcription
LOC_Os03g60570	Os.15874.1.A1_at	ZOS3-22 - C2H2 zinc finger protein, expressed	transcription factors/regulation of transcription
LOC_Os03g60580	Os.39973.1.S1_s_at	actin-depolymerizing factor, putative, expressed	metabolism
LOC_Os03g61150	Os.11897.1.S1_at	single representation in rice, expressed protein
LOC_Os03g61160	Os.28200.1.S1_x_at	high expression in seed developmental stages, expressed protein
LOC_Os03g61270	Os.38099.1.S1_at	OsMan04 - Endo-Beta-Mannanase, expressed	cell structure, growth and dynamics
LOC_Os03g61500	Os.34496.1.S1_at	uncharacterized Cys-rich domain containing protein, putative
LOC_Os03g61920	Os.14084.1.S1_at	electron transfer flavoprotein subunit alpha, mitochondrial precursor, putative, expressed	metabolism	electron transport
LOC_Os03g63010	Os.25587.3.S1_x_at	plastid terminal oxidase, AOX domain containing, putative, expressed	stress induced	alternative oxidase
LOC_Os03g63270	Os.27955.1.S1_at	Nucleotide-diphospho-sugar transferase, regulatory protein, putative, expressed	carbohydrate metabolism
LOC_Os03g64210	Os.49147.1.S1_x_at	T-complex protein, putative, expressed	protection factors of macromolecules
COMMON
DOWN
LOC	Probe set ID	putative function	Functional categorisation	Special categorisation
LOC_Os03g36540	Os.22677.2.S1_at	magnesium-chelatase subunit chlI, chloroplast precursor, putative, expressed	photosynthesis
LOC_Os03g36910	Os.36445.1.S1_at	SAM-dependent methyltransferase, putative, expressed	metabolism
LOC_Os03g37270	Os.2708.3.S1_at	RNA recognition motif containing protein, putative, expressed	nucleoproteins/nucleic acid modifiers
LOC_Os03g38940	Os.52221.1.S1_at	rice specific, expressed protein	small peptides
LOC_Os03g39020	Os.50595.1.S1_at	Kinesin motor domain domain containing protein, expressed	cellular transport/transporters/water channels
LOC_Os03g39110	Os.27372.1.A1_at	transmembrane domain, plant and cyanobacteria specific, expressed protein	transmembrane proteins
LOC_Os03g39432	Os.54081.1.S1_at	CPuORF31 - conserved peptide uORF-containing transcript, expressed	transcription factors/regulation of transcription
LOC_Os03g39740	Os.33081.1.S1_at	Pfam-B_15834, plant specific, SAM and panicle stages, expressed protein	Pfam-B
LOC_Os03g43114	OsAffx.25508.1.S1_s_at	Chloroplast photosystem protein	photosynthesis
LOC_Os03g43670	Os.33217.1.S1_at	TKL_IRAK_CR4L.1 - The CR4L subfamily has homology with Crinkly4, expressed	protein kinases
LOC_Os03g44530	Os.54360.1.S1_at	GTPase of unknown function domain containing protein, putative, expressed	signaling
LOC_Os03g45400	Os.21254.1.S1_at	antitermination NusB domain-containing protein, putative, expressed	transcription factors/regulation of transcription
LOC_Os03g45619	Os.10596.1.S1_at	cytochrome P450, putative, expressed	degradation and detoxification	detoxification
LOC_Os03g45760	Os.51262.1.S1_at	Pfam-B_8533, highly expressed in SAM, expressed protein	Pfam-B
LOC_Os03g46090	Os.22486.1.A1_at	endonuclease/exonuclease/phosphatase family domain containing protein, expressed	phosphatases
LOC_Os03g46440	Os.11575.1.S1_at	BTBA4 - Bric-a-Brac,Tramtrack, Broad Complex BTB domain with Ankyrin repeat region, expressed	degradation and detoxification	Ub ligase
LOC_Os03g47610	Os.18490.3.S1_at	thiamine biosynthesis protein thiC, putative, expressed	metabolism	pyrimidine biosynthesis
LOC_Os03g47940	Os.12170.1.S1_at	GDSL-like lipase/acylhydrolase, putative, expressed	lipid metabolism
LOC_Os03g48030	Os.14520.1.S1_at	integral membrane HPP family protein, putative, expressed	transmembrane proteins
LOC_Os03g48050	Os.22656.1.A1_at	RNA methyltransferase, TrmH family protein, putative, expressed	nucleoproteins/nucleic acid modifiers
LOC_Os03g48600	Os.48278.2.S1_x_at	domain of unknown function DUF966 domain containing protein, expressed	DUF
LOC_Os03g49480	Os.24106.2.A1_at	elongation of fatty acids protein 2, putative, expressed	lipid metabolism
LOC_Os03g49750	Os.54016.1.S1_at	protein kinase family protein, putative, expressed	protein kinases
LOC_Os03g50140	Os.48351.1.S1_at	plastocyanin-like domain containing protein, putative, expressed	photosynthesis	electron transport
LOC_Os03g50420	Os.54618.1.S1_at	zf-4CXXC_R1 (Zinc-finger domain of monoamine-oxidase A repressor R1) domain containing, expressed protein	transcription factors/regulation of transcription
LOC_Os03g50530	Os.51052.1.S1_at	Pfam-B_4332, plant and cyanobacteria specific, expressed protein	Pfam-B
LOC_Os03g51020	Os.17861.1.S1_at	Pkinase superfamily, expressed protein	protein kinases
LOC_Os03g51150	Os.8247.1.S1_at	DUF946 superfamily, P5 specific, expressed protein	DUF
LOC_Os03g51920	Os.17136.1.S1_at	peptidase, M50 family, putative, expressed	protease and protease inhibitors
LOC_Os03g52010	Os.53266.1.S1_at	lecithin cholesterol acyltransferase, putative, expressed	lipid metabolism
LOC_Os03g52130	Os.8553.1.S1_at	PsaN (Photosystem I reaction centre subunit N (PSAN or PSI-N)), plant and cyanobacteria specific, late panicle and early seed specific, expressed protein	photosynthesis
LOC_Os03g52640	Os.27782.1.S1_at	AdoMet_Mtases superfamily, Cons_hypoth95 (Conserved hypothetical protein 95), expressed protein	metabolism
LOC_Os03g52650	OsAffx.3586.1.S1_s_at	syntaxin-related protein, putative, expressed	cell structure, growth and dynamics	cytokinesis
LOC_Os03g53530	Os.25518.1.S1_at	WD domain, G-beta repeat domain containing protein, expressed	metabolism	multifunctional
LOC_Os03g55530	OsAffx.3615.1.S1_s_at	HLS, putative, expressed	signaling	HOOKLESS, auxin ethylene signaling
LOC_Os03g55830	Os.57276.1.S1_at	BTBN10 - Bric-a-Brac, Tramtrack, Broad Complex BTB domain with non-phototropic hypocotyl 3 NPH3 and coiled-coil domains, expressed	degradation and detoxification	Ub ligase
LOC_Os03g55970	Os.17075.1.S1_at	uncharacterized protein ycf44, putative, expressed
LOC_Os03g56070	Os.11015.1.S1_at	Pfam-B_12998, higher plant specific, high expression in SAM, expressed protein	Pfam-B
LOC_Os03g56280	Os.26206.1.S1_at	lactate/malate dehydrogenase, putative, expressed	carbohydrate metabolism
LOC_Os03g56320	Os.56243.1.S1_at	Pfam-B_17047, plant specific, expressed protein	Pfam-B
LOC_Os03g56370	Os.12046.1.S1_at	methyltransferase, putative, expressed	metabolism
LOC_Os03g56820	Os.32736.1.S1_at	fatty acid hydroxylase, putative, expressed	lipid metabolism
LOC_Os03g56840	Os.2807.1.S1_a_at	GTP-binding protein, putative, expressed	signaling
LOC_Os03g56869	Os.34300.1.S1_x_at	ribose-5-phosphate isomerase A, putative, expressed	carbohydrate metabolism
LOC_Os03g57190	Os.19844.1.S1_at	TCP family transcription factor, putative, expressed	transcription factors/regulation of transcription
LOC_Os03g58100	Os.7346.1.S1_at	pentatricopeptide, putative, expressed	nucleoproteins/nucleic acid modifiers
LOC_Os03g58350	Os.26512.1.S1_at	OsIAA14 - Auxin-responsive Aux/IAA gene family member, expressed	signaling
LOC_Os03g58540	Os.29736.1.S1_at	spo0B-associated GTP-binding protein, putative, expressed	signaling
LOC_Os03g58720	Os.18152.1.S1_at	RNA recognition motif containing protein, putative, expressed	nucleoproteins/nucleic acid modifiers
LOC_Os03g59240	OsAffx.13549.1.S1_at	carboxyl-terminal peptidase, putative, expressed	protease and protease inhibitors
LOC_Os03g59750	Os.21886.1.S1_at	DNA gyrase subunit A, chloroplast/mitochondrial precursor, putative, expressed	nucleoproteins/nucleic acid modifiers
LOC_Os03g59860; LOC_Os03g60790	Os.33670.3.S1_s_at	heat shock protein DnaJ, putative, expressed	protection factors of macromolecules
LOC_Os03g61030	Os.22563.1.S1_at	transcription termination factor nusG family protein, expressed	transcription factors/regulation of transcription
LOC_Os03g61040	Os.36472.1.S1_x_at	GIL1, putative, expressed	signaling
LOC_Os03g61080	Os.34146.1.S1_at	Pfam-B_13891, plant specific, high expression in panicle stages, expressed protein	Pfam-B
LOC_Os03g61220	Os.11687.1.S1_a_at	DEAD-box ATP-dependent RNA helicase 3, putative, expressed	nucleoproteins/nucleic acid modifiers
LOC_Os03g61700	Os.6881.1.S1_at	RPA_2b-aaRSs_OBF_like, plant specific, expressed protein	nucleoproteins/nucleic acid modifiers	DNA metabolism
LOC_Os03g62740	Os.8707.2.A1_at	GDSL-like lipase/acylhydrolase, putative, expressed	lipid metabolism
LOC_Os03g62780	Os.48075.1.S1_at	S1 RNA binding domain containing protein, expressed	nucleoproteins/nucleic acid modifiers
LOC_Os03g62950	Os.37320.1.S1_at	monocot specific, expressed protein
LOC_Os03g63074	Os.14750.1.S1_x_at	Ser/Thr protein phosphatase family protein, expressed	phosphatases
LOC_Os03g63480	Os.7979.1.S1_at	ankyrin repeat domain containing protein, expressed	cell structure, growth and dynamics
3h DD
Uniquely up
LOC	Probe set ID	putative function	Functional categorisation	Special categorisation
LOC_Os03g32580	Os.7982.1.S1_at	BRASSINOSTEROID INSENSITIVE 1-associated receptor kinase 1 precursor, putative, expressed	Protein kinase
LOC_Os03g36650	Os.55890.1.S1_at	cysteine-rich repeat secretory protein 55 precursor, putative, expressed	Metabolism	Secretory protein
LOC_Os03g37490	Os.6998.1.S1_at	MATE efflux family protein, putative, expressed	Cellular transport/transporters/water channels
LOC_Os03g37840	Os.20541.1.S1_at	potassium transporter, putative, expressed	Cellular transport/transporters/water channels
LOC_Os03g38500	OsAffx.25417.1.S1_s_at	plant specific, expressed protein	Small peptides
LOC_Os03g38590	Os.6073.1.S1_at	secretory carrier-associated membrane protein 4, putative, expressed	Metabolism	Secretory protein
LOC_Os03g38800	Os.54109.1.S1_at	AAA family ATPase, putative, expressed	Multifunctional
LOC_Os03g40170	Os.30983.2.S1_x_at	zinc finger, C3HC4 type domain containing protein, expressed	degradation and detoxification
LOC_Os03g40194	Os.10592.1.S1_at	disease resistance RPP13-like protein 1, putative, expressed	Stress induced	Defence against pathogen
LOC_Os03g40260	OsAffx.22679.1.S1_x_at	Regulator of chromosome condensation domain containing protein, expressed	Nucleoprotein and nucleic acid modifiers
LOC_Os03g43840	Os.48042.1.S1_at	LSD1 zinc finger domain containing protein, expressed	Transcription factor/regulators of transcription
LOC_Os03g44150	Os.18830.1.S2_at	aminotransferase, putative, expressed	Metabolism	Amino acid metabolism
LOC_Os03g44620	Os.46241.2.S1_s_at	chaperone protein dnaJ, putative, expressed	Protection factors of macromolecules
LOC_Os03g44800	OsAffx.13351.1.S1_at	DUF593 domain containing protein, expressed	DUF
LOC_Os03g45260	Os.5105.1.S1_at	vesicle transport v-SNARE protein, putative, expressed	Cellular transport/transporters/water channels
LOC_Os03g45960	Os.49615.1.S1_at	thaumatin, putative, expressed	Stress induced
LOC_Os03g46060	Os.12761.1.S1_at	thaumatin family domain containing protein, expressed	Stress induced
LOC_Os03g46070	Os.459.1.S1_at	thaumatin, putative, expressed	Stress induced
LOC_Os03g46300	OsAffx.13380.1.S1_at	conserved hypothetical protein	Unknown
LOC_Os03g47120	Os.14080.1.S1_s_at	CBS domain containing protein, expressed	Multifunctional
LOC_Os03g47740	Os.7976.1.S1_a_at	homeodomain protein, putative, expressed	Transcription factor/regulators of transcription
LOC_Os03g47770	Os.5545.2.S1_x_at	ubiquitin-conjugating enzyme E2 W, putative, expressed	degradation and detoxification
LOC_Os03g47770	Os.5545.1.S1_at	ubiquitin-conjugating enzyme E2 W, putative, expressed	degradation and detoxification
LOC_Os03g48140	Os.10915.1.S1_at	myosin, putative, expressed	cell structure, growth and dynamics
LOC_Os03g48270	Os.5385.1.S1_at	CAMK_CAMK_like.21 - CAMK includes calcium/calmodulin depedent protein kinases, expressed	Protein kinase
LOC_Os03g48300	Os.19164.1.S1_at	histidine acid phosphatase, putative, expressed	Phosphatase
LOC_Os03g48430	OsAffx.3552.1.S1_at	1-aminocyclopropane-1-carboxylate oxidase homolog 4, putative, expressed	Metabolism
LOC_Os03g48710	Os.27383.2.S1_x_at	DUF538, pant specific, expressed protein	DUF
LOC_Os03g48710	Os.27383.2.S1_at	expressed protein	Unknown
LOC_Os03g48750	Os.54370.1.S1_at	Cupin domain containing protein, expressed	Multifunctional
LOC_Os03g48930	Os.9323.1.S1_at	peptidase, T1 family, putative, expressed	Protease and protease inhibitors
LOC_Os03g49150	Os.7558.1.S1_s_at	yippee zinc-binding protein, putative, expressed	cell structure, growth and dynamics
LOC_Os03g49250	Os.53012.1.S1_at	OsFBO16 - F-box and other domain containing protein, expressed	degradation and detoxification
LOC_Os03g49430	Os.16659.1.S1_at	pre-mRNA-splicing factor, Prp18 domain, putative, expressed	Translation/regulation of translation
LOC_Os03g49430	Os.16659.1.S2_at	pre-mRNA-splicing factor, putative, expressed	Translation/regulation of translation
LOC_Os03g49450	OsAffx.25642.1.S1_at	higher plant specific, expressed protein	Small peptides
LOC_Os03g49490	Os.16054.1.S1_at	expressed protein	Unknown
LOC_Os03g49640	Os.14595.1.S1_at	STE_MEKK_ste11_MAP3K.14 - STE kinases include homologs to sterile 7, sterile 11 and sterile 20 from yeast, expressed	Protein kinase
LOC_Os03g49720	Os.11854.1.S1_at	PAP fibrillin family domain containing protein, expressed	Secondary metabolite
LOC_Os03g49940	Os.3163.1.A1_at	integral membrane protein, putative, expressed	cell structure, growth and dynamics
LOC_Os03g50030	Os.3160.1.S1_at	phospholipase A2, putative, expressed	Signaling
LOC_Os03g50040 LOC_Os05g39650	Os.27499.2.S1_a_at	phytanoyl-CoA dioxygenase, putative, expressed	Lipid metabolism
LOC_Os03g50100	OsAffx.13432.1.S1_at	expressed protein	Unknown
LOC_Os03g50110	Os.50527.1.S1_a_at	transcription regulator, putative, expressed	Nucleoprotein and nucleic acid modifiers
LOC_Os03g50880	Os.11814.1.S1_at	class I glutamine amidotransferase, putative, expressed	Metabolism
LOC_Os03g51000	Os.46088.1.S1_s_at	3,4-dihydroxy-2-butanone kinase, putative, expressed	Protein kinase
LOC_Os03g51030	Os.272.1.S1_at	phytochrome A, putative, expressed	Transcription factor/regulators of transcription
LOC_Os03g51050	Os.38367.1.S1_s_at	peptide transporter PTR2, putative, expressed	Cellular transport/transporters/water channels
LOC_Os03g51080	Os.9438.1.S1_at	glutamate decarboxylase, putative, expressed	Metabolism
LOC_Os03g51380	Os.27392.1.S1_at	Pfam-B_1035, expressed protein	Pfam-B
LOC_Os03g51479	Os.55664.1.S1_at	maf, putative, expressed	Transcription factor/regulators of transcription
LOC_Os03g51479	Os.31771.2.S1_x_at	maf, putative, expressed	Transcription factor/regulators of transcription
LOC_Os03g51520	Os.25317.1.S1_at	fip1 motif family protein, expressed	Transcription factor/regulators of transcription
LOC_Os03g51530	Os.54698.1.S1_at	expressed protein	Unknown
LOC_Os03g51580	Os.7441.1.S1_at	helix-loop-helix DNA-binding domain containing protein, expressed	Multifunctional
LOC_Os03g51640	Os.9036.1.S1_at	expressed protein	Unknown
LOC_Os03g51670	Os.54070.1.S1_at	serine esterase family protein, putative, expressed	Metabolism
LOC_Os03g51830	Os.7080.1.S1_at	heat shock protein DnaJ, putative, expressed	Protection factors of macromolecules
LOC_Os03g52180	OsAffx.13465.1.S1_at	4-hydroxy-3-methylbut-2-enyl diphosphate reductase, putative, expressed	Metabolism
LOC_Os03g52180	Os.18983.1.S1_at	4-hydroxy-3-methylbut-2-enyl diphosphate reductase, putative, expressed	Metabolism
LOC_Os03g52360	Os.36176.1.S1_at	PIII3 - Proteinase inhibitor II family protein precursor, putative, expressed	Protease and protease inhibitors
LOC_Os03g52370	Os.16532.1.S1_at	PIII4 - Proteinase inhibitor II family protein precursor, expressed	Protease and protease inhibitors
LOC_Os03g52380	Os.47327.1.S1_x_at	PIII5 - Proteinase inhibitor II family protein precursor, expressed	Protease and protease inhibitors
LOC_Os03g52380	Os.47327.1.S1_at	PIII5 - Proteinase inhibitor II family protein precursor, expressed	Protease and protease inhibitors
LOC_Os03g52390	Os.6620.1.S1_at	PIII1 - Proteinase inhibitor II family protein precursor, expressed	Protease and protease inhibitors
LOC_Os03g52680	Os.18485.1.S1_s_at	plant specific, expressed protein	Unknown
LOC_Os03g52690	Os.12286.1.S2_a_at	CBS domain containing membrane protein, putative, expressed	Multifunctional
LOC_Os03g52720	Os.53148.1.S1_at	magnesium-dependent phosphatase 1, putative, expressed	Phosphatase
LOC_Os03g53110	Os.10759.1.S1_at	CorA-like magnesium transporter protein, putative, expressed	Cellular transport/transporters/water channels
LOC_Os03g53230	Os.12747.1.S1_at	bifunctional 3-phosphoadenosine 5-phosphosulfate synthetase, putative, expressed	Metabolism
LOC_Os03g53270	Os.10787.1.S1_at	stem-specific protein TSJT1, putative, expressed	Unknown
LOC_Os03g53300	Os.19100.1.S1_at	expressed protein	Unknown
LOC_Os03g53340	Os.2292.2.S1_at	HSF-type DNA-binding domain containing protein, expressed	Protection factors of macromolecules
LOC_Os03g53600	Os.6095.1.S1_at	HTH DNA-binding protein, putative, expressed	Nucleoprotein and nucleic acid modifiers
LOC_Os03g54970	OsAffx.25715.1.S1_at	expressed protein	Unknown
LOC_Os03g55050	Os.54157.1.S1_at	UDP-glucoronosyl and UDP-glucosyl transferase domain containing protein, expressed	degradation and detoxification
LOC_Os03g55100	Os.49313.1.S1_a_at	cyclic nucleotide-gated ion channel 2, putative, expressed	Cellular transport/transporters/water channels
LOC_Os03g55180	OsAffx.13491.1.S1_at	DUF1336 domain containing protein, expressed	DUF
LOC_Os03g55240	Os.11193.1.S1_at	cytochrome P450, putative, expressed	degradation and detoxification
LOC_Os03g55410	Os.32471.1.S1_at	peroxidase precursor, putative, expressed	degradation and detoxification
LOC_Os03g55420	Os.11548.1.S1_at	peroxidase precursor, putative, expressed	degradation and detoxification
LOC_Os03g55640	Os.17562.2.S1_x_at	OsSigP2 - Putative Type I Signal Peptidase homologue; employs a putative Ser/Lys catalytic dyad, expressed	Protease and protease inhibitors
LOC_Os03g55776	Os.4995.1.S1_at	expressed protein	Unknown
LOC_Os03g55820	Os.7451.1.S1_at	thioredoxin, putative, expressed	Multifunctional
LOC_Os03g55960	Os.9049.1.S1_at	EF hand family protein, putative, expressed	Signaling
LOC_Os03g55980	Os.11256.1.S1_at	Pfam-B_11976, higher plant specific, expressed protein	Pfam-B
LOC_Os03g56000	Os.26557.1.A1_at	PHLOEM 2-LIKE A10, putative, expressed	Carbohydrate metabolism
LOC_Os03g56250	Os.21066.1.S1_at	LRR receptor-like protein kinase, putative, expressed	Protein kinase
LOC_Os03g56260	Os.25316.2.S1_x_at	kinesin motor domain containing protein, putative, expressed	cell structure, growth and dynamics
LOC_Os03g56410	Os.45029.1.S1_at	expressed protein	Unknown
LOC_Os03g56420	Os.17939.3.S1_x_at	dehydrogenase, putative, expressed	Metabolism
LOC_Os03g56420	Os.17939.1.S1_x_at	expressed protein	Unknown
LOC_Os03g56540	Os.5581.1.S1_at	heat shock protein DnaJ, putative, expressed	Protection factors of macromolecules
LOC_Os03g56860	Os.23297.1.S1_at	monocot specific, high expression in seed developmental stages, expressed protein	Small peptides
LOC_Os03g57340	Os.12385.1.S1_at	chaperone protein dnaJ, putative, expressed	Protection factors of macromolecules
LOC_Os03g57660	Os.18145.1.S1_x_at	peptidase, putative, expressed	Protease and protease inhibitors
LOC_Os03g57790	Os.5502.1.S1_at	ubiquitin-conjugating enzyme, putative, expressed	degradation and detoxification
LOC_Os03g57890	Os.12059.1.S1_at	zinc finger A20 and AN1 domain-containing stress-associated protein, putative, expressed	degradation and detoxification
LOC_Os03g58150	Os.9959.1.S1_at	transmembrane BAX inhibitor motif-containing protein, putative, expressed	Transmembrane proteins
LOC_Os03g58160	Os.5364.1.S1_at	heat stress transcription factor, putative, expressed	Transcription factor/regulators of transcription
LOC_Os03g58170	Os.11421.2.S1_x_at	stem-specific protein TSJT1, putative, expressed	Unknown
LOC_Os03g58250	Os.136.1.S1_a_at	bZIP transcription factor domain containing protein, expressed	Transcription factor/regulators of transcription
LOC_Os03g58530	Os.7181.1.S1_at	ES43 protein, putative, expressed	Nucleoprotein and nucleic acid modifiers
LOC_Os03g58740	Os.27800.1.A1_at	expressed protein	Unknown
LOC_Os03g58840	Os.7234.1.S1_at	vesicle-associated membrane protein, putative, expressed	Cellular transport/transporters/water channels
LOC_Os03g58890	Os.50961.1.S1_at	oxidoreductase, putative, expressed	Metabolism
LOC_Os03g58940	OsAffx.3640.1.S1_at	LTPL83 - Protease inhibitor/seed storage/LTP family protein precursor, putative, expressed	Protease and protease inhibitors
LOC_Os03g58970	Os.19308.1.S1_x_at	expressed protein	Unknown
LOC_Os03g59070	Os.22413.1.S1_at	phosphatase, putative, expressed	Phosphatase
LOC_Os03g59360	Os.10572.1.S1_at	remorin, putative, expressed	Stress induced	Plant viral and microbe interaction
LOC_Os03g59390	Os.5004.1.S1_at	CAMK_CAMK_like.24 - CAMK includes calcium/calmodulin depedent protein kinases, expressed	Protein kinase
LOC_Os03g59430	Os.52136.1.S1_at	uncharacterized glycosyltransferase, putative, expressed	Carbohydrate metabolism
LOC_Os03g59540	OsAffx.25769.1.S1_at	zinc finger, C3HC4 type domain containing protein, expressed	degradation and detoxification
LOC_Os03g59620	Os.50460.1.S1_at	phospholipase, patatin family, putative, expressed	Lipid metabolism
LOC_Os03g59740	Os.12389.1.S1_x_at	ADP-ribosylation factor, putative, expressed	Multifunctional
LOC_Os03g59740	Os.12389.1.S1_at	ADP-ribosylation factor, putative, expressed	Multifunctional
LOC_Os03g60120	Os.14299.1.S1_at	AP2 domain containing protein, expressed	Transcription factor/regulators of transcription
LOC_Os03g60130	Os.37576.1.S1_at	transcription elongation factor protein, putative, expressed	Transcription factor/regulators of transcription
LOC_Os03g60150	Os.9250.1.S1_at	protein kinase domain containing protein, expressed	Protein kinase
LOC_Os03g60370	Os.10845.1.S1_s_at	histidine acid phosphatase, putative, expressed	Phosphatase
LOC_Os03g60430	OsAffx.13602.1.S1_at	AP2 domain containing protein, expressed	Transcription factor/regulators of transcription
LOC_Os03g60650	Os.19321.1.S1_at	protein phosphatase 2C, putative, expressed	Phosphatase
LOC_Os03g60710	Os.32445.2.S1_x_at	Protein kinase APK1B, chloroplast precursor, putative, expressed	Protein kinase
LOC_Os03g60720	Os.2368.1.S1_at	expansin precursor, putative, expressed	cell structure, growth and dynamics
LOC_Os03g60760	Os.37217.1.S1_at	hypothetical protein	Unknown
LOC_Os03g61130	Os.5082.1.S1_a_at	phosphoesterase family protein, putative, expressed	Phosphatase
LOC_Os03g61200	Os.16964.1.S1_x_at	expressed protein	Unknown
LOC_Os03g61210	Os.9706.1.S1_at	domain of unknown function domain containing protein, expressed	Unknown
LOC_Os03g61270	Os.38099.2.S1_x_at	OsMan04 - Endo-Beta-Mannanase, expressed	cell structure, growth and dynamics
LOC_Os03g61360	Os.30886.1.S1_x_at	hydrolase, alpha/beta fold family domain containing protein, expressed	Multifunctional
LOC_Os03g61360	Os.30886.1.S1_at	hydrolase, alpha/beta fold family domain containing protein, expressed	Multifunctional
LOC_Os03g61540	Os.16897.1.S1_at	lipase class 3 family protein, putative, expressed	Lipid metabolism
LOC_Os03g61710	Os.6667.1.S1_at	GHMP kinases ATP-binding protein, putative, expressed	Protein kinase
LOC_Os03g61760	Os.8121.1.S1_at	OsSPL6 - SBP-box gene family member, expressed	Transcription factor/regulators of transcription
LOC_Os03g61960	Os.10612.1.S1_at	2Fe-2S iron-sulfur cluster binding domain containing protein, expressed	Metabolism
LOC_Os03g62200	Os.52796.2.S1_x_at	ammonium transporter protein, putative, expressed	Cellular transport/transporters/water channels
LOC_Os03g62480	Os.23021.1.S1_at	anthocyanidin 5,3-O-glucosyltransferase, putative, expressed	Metabolism
LOC_Os03g62600	Os.49779.1.S1_at	ras-related protein, putative, expressed	Signaling
LOC_Os03g62620	Os.10611.1.S1_at	late embryogenesis abundant protein, putative, expressed	Protection factors of macromolecules
LOC_Os03g62790	Os.7536.1.S1_at	pirin, putative, expressed	Multifunctional
LOC_Os03g62974	OsAffx.10400.1.S1_x_at	TIM phosphate binding suerfamily (tryptophan synthase), rice specific, higher expression in seed developmental stages, expressed protein	Metabolism
LOC_Os03g63020	Os.8119.1.S1_at	protein kinase domain containing protein, expressed	Protein kinase
LOC_Os03g63040	Os.5292.1.S1_at	Pfam-B_5855, higher plant specific, expressed protein	Pfam-B
LOC_Os03g63060	Os.15918.1.S1_x_at	P21-Rho-binding domain containing protein, putative, expressed	Transcription factor/regulators of transcription
LOC_Os03g63320	OsAffx.10404.1.S1_at	SAM domain containing protein, putative, expressed	Nucleoprotein and nucleic acid modifiers
LOC_Os03g63390	Os.11477.1.S1_at	plastocyanin-like domain containing protein, putative, expressed	photosynthesis
LOC_Os03g63430	Os.10604.1.S1_at	proteasome subunit, putative, expressed	degradation and detoxification
3h DD
Uniquely down
LOC	Probe set ID	putative function	Functional categorisation	Special categorisation
LOC_Os03g34040	Os.14870.1.S1_at	ribosomal protein, putative, expressed	Translation/regulation of translation
LOC_Os03g36960	Os.30135.1.S1_at	expressed protein	Unknown
LOC_Os03g37270	Os.2708.2.S1_at	RNA recognition motif family protein, expressed	Nucleoprotein and nucleic acid modifiers
LOC_Os03g37950	Os.47720.1.S1_s_at	proteasome subunit, putative, expressed	Degradation and detoxification
LOC_Os03g38010	Os.18577.1.S1_at	nuf2 family protein, expressed	Cell structure, growth and dynamics
LOC_Os03g38120	Os.14492.1.S1_at	hypothetical protein	Unknown
LOC_Os03g38330	Os.55781.1.S1_at	disease resistance RPP13-like protein 1, putative, expressed	Defence against pathogens
LOC_Os03g38440	OsAffx.25413.1.S1_s_at	transposon protein, putative, unclassified, expressed	Transposon/Retrotransposon
LOC_Os03g38520	Os.12375.1.S1_at	expressed protein	Unknown
LOC_Os03g38990	Os.9254.1.S1_at	DNA-binding protein, putative, expressed	Nucleoprotein and nucleic acid modifiers
LOC_Os03g39407	Os.52635.1.S1_at	rice specific, expressed protein	Small peptide
LOC_Os03g39830	Os.18384.1.S1_at	transmembrane domain, plant and alga specific, expressed protein	Transmembrane protein
LOC_Os03g40020	Os.45095.1.S1_at	PPR repeat containing protein, expressed	Nucleoprotein and nucleic acid modifiers
LOC_Os03g40180	Os.11582.2.S1_at	60S ribosomal protein L15, putative, expressed	Translation/regulation of translation
LOC_Os03g40310	Os.37314.1.S1_at	RNA recognition motif containing protein, putative, expressed	Nucleoprotein and nucleic acid modifiers
LOC_Os03g41510	Os.11464.1.S1_at	oxidoreductase, aldo/keto reductase family protein, putative, expressed	Metabolism
LOC_Os03g41675	Os.50967.1.S1_at	hypothetical protein	Unknown
LOC_Os03g42020	Os.24860.1.S1_at	calcium-transporting ATPase, plasma membrane-type, putative, expressed	Cellular transport/transporters/water channels
LOC_Os03g42110	Os.16888.1.A1_at	semialdehyde dehydrogenase, NAD binding domain containing protein, putative, expressed	Nucleoprotein and nucleic acid modifiers
LOC_Os03g42130	Os.21103.1.S1_x_at	gibberellin 20 oxidase 2, putative, expressed	Signaling
LOC_Os03g42799	OsAffx.13311.1.S1_s_at	expressed protein	Unknown
LOC_Os03g43010	Os.49538.1.S1_at	Zeta toxin, transmembrane domain, expressed protein	Protein kinase
LOC_Os03g43114	Os.50212.1.S1_at	expressed protein	Unknown
LOC_Os03g43390	Os.9883.1.A1_at	F-box/LRR domain containing protein, putative, expressed	Degradation and detoxification
LOC_Os03g43430	Os.12861.1.S1_at	mttA/Hcf106 family protein, putative, expressed	Cellular transport/transporters/water channels
LOC_Os03g43650	Os.7740.1.S1_at	uncharacterized protein At4g06744 precursor, putative, expressed	Unknown
LOC_Os03g43850	Os.24948.1.A1_at	recA protein, putative, expressed	Nucleoprotein and nucleic acid modifiers	DNA repair
LOC_Os03g43900	OsAffx.3506.1.S1_at	phosphatidylinositol N-acetylglucosaminyltransferase subunit P, putative, expressed	Metabolism	Lipid metabolism
LOC_Os03g44190	Os.52810.1.S1_at	expressed protein	Unknown
LOC_Os03g44300	Os.27590.1.S1_at	transketolase, putative, expressed	Metabolism
LOC_Os03g44310	Os.26498.1.A1_at	initiation factor 2 subunit family domain containing protein, expressed	Translation/regulation of translation
LOC_Os03g44420	Os.14365.1.S1_at	tubulin/FtsZ domain containing protein, putative, expressed	Cell structure, growth and dynamics
LOC_Os03g44560	Os.51162.1.S1_at	expp1 protein precursor, putative, expressed	Unknown
LOC_Os03g44660	Os.16447.1.S1_at	cytosolic 5-nucleotidase III, putative, expressed	Metabolism
LOC_Os03g44740	OsAffx.13348.1.S1_s_at	cytochrome P450, putative, expressed	Degradation and detoxification
LOC_Os03g44820	Os.8552.1.S1_at	glutamyl-tRNA, putative, expressed	Nucleoprotein and nucleic acid modifiers
LOC_Os03g44880	OsAffx.25546.1.S1_s_at	Cupin domain containing protein, expressed	Multifunctional
LOC_Os03g45220	Os.54323.1.S1_at	expressed protein	Unknown
LOC_Os03g45270	OsAffx.25555.1.S1_s_at	CS domain containing protein, putative, expressed	Stress induced
LOC_Os03g45320	Os.17724.1.S1_at	dehydrogenase, putative, expressed	Metabolism
LOC_Os03g45710	Os.26499.1.S1_at	2Fe-2S iron-sulfur cluster binding domain containing protein, expressed	Metabolism
LOC_Os03g46150	Os.50969.1.S1_at	LTPL72 - Protease inhibitor/seed storage/LTP family protein precursor, expressed	Protease and protease inhibitor	Protease inhibitor
LOC_Os03g46150	Os.50969.1.S1_x_at	LTPL72 - Protease inhibitor/seed storage/LTP family protein precursor, expressed	Protease and protease inhibitor	Protease inhibitor
LOC_Os03g46190	Os.53913.1.S1_at	parafibromin, putative, expressed	Multifunctional
LOC_Os03g46310	Os.55226.1.S1_at	expressed protein	Unknown
LOC_Os03g46490	OsAffx.25577.1.S1_at	40S ribosomal protein S21, putative, expressed	Translation/regulation of translation
LOC_Os03g46550	Os.51185.2.S1_x_at	RGH1A, putative, expressed	Defence against pathogens
LOC_Os03g46730	Os.51760.2.S1_at	expressed protein	Unknown
LOC_Os03g46860	Os.54959.1.S1_at	helix-loop-helix DNA-binding protein, putative, expressed	Transcription factor/ regulators of transcription
LOC_Os03g46910	Os.25127.1.S1_at	pyruvate kinase, putative, expressed	Protein kinase
LOC_Os03g46920	Os.47981.1.S1_at	Pfam-B_15360 (two transmembrane domains), AAA ATPase containing von Willebrand factor type A (vWA) domain, higher expression in SAM, expressed protein	Pfam-B
LOC_Os03g47930	Os.2860.1.S1_at	expressed protein	Unknown
LOC_Os03g48040	Os.50976.1.S1_at	2Fe-2S iron-sulfur cluster binding domain containing protein, expressed	Metabolism
LOC_Os03g48090	Os.2852.1.S1_at	WD domain, G-beta repeat domain containing protein, expressed	Multifunctional
LOC_Os03g48190	Os.52470.1.S1_at	expressed protein	Unknown
LOC_Os03g48626	Os.8439.1.S1_at	expressed protein	Unknown
LOC_Os03g48830	Os.56044.1.S1_at	ribosomal protein-related, putative, expressed	Translation/regulation of translation
LOC_Os03g48850	Os.9507.1.S1_at	valyl-tRNA synthetase, putative, expressed	Nucleoprotein and nucleic acid modifiers
LOC_Os03g48920	Os.27770.1.A1_a_at	DUF1517 domain containing protein, putative, expressed	DUF
LOC_Os03g49210	Os.7484.1.S1_at	BRCA1 C Terminus domain containing protein, expressed	Nucleoprotein and nucleic acid modifiers
LOC_Os03g49270	Os.23084.1.S1_at	THION36 - Plant thionin family protein precursor, expressed	Defence against pathogens
LOC_Os03g49400	Os.32159.1.S1_a_at	ethylene-insensitive protein, putative, expressed	Signaling
LOC_Os03g49520	Os.9674.1.S1_at	pinin/SDK/memA protein, putative, expressed	Transcription factor/ regulators of transcription
LOC_Os03g49570	Os.10801.1.S1_a_at	domain of unknown function, DUF250 domain containing protein, expressed	DUF
LOC_Os03g49610	Os.32141.1.S1_at	Os3bglu8 - beta-glucosidase, exo-beta-glucansase, high similarity to Os3bglu7, expressed	Carbohydrate metabolism
LOC_Os03g49630	Os.27346.1.S1_at	expressed protein	Unknown
LOC_Os03g49710	OsAffx.25646.1.S1_at	ribosomal protein S13p/S18e, putative, expressed	Translation/regulation of translation
LOC_Os03g49990	Os.4494.1.S1_at	GRAS family transcription factor domain containing protein, expressed	Transcription factor/ regulators of transcription
LOC_Os03g50220	Os.52754.2.S1_at	homologous-pairing protein meu13, putative, expressed	Cell structure, growth and dynamics
LOC_Os03g50270	Os.38416.1.A1_at	transmembrane domain, plant specific, expressed protein	Transmembrane protein
LOC_Os03g50520	Os.9442.1.S1_s_at	dynamin family protein, putative, expressed	Multifunctional
LOC_Os03g50560	Os.5959.1.S1_at	RNA recognition motif containing protein, putative, expressed	Nucleoprotein and nucleic acid modifiers
LOC_Os03g50810	Os.4149.1.S1_at	receptor protein kinase TMK1 precursor, putative, expressed	Protein kinase
LOC_Os03g50810	Os.4149.2.S1_x_at	receptor protein kinase TMK1 precursor, putative, expressed	Protein kinase
LOC_Os03g50885	Os.3420.1.S1_s_at	actin, putative, expressed	Cell structure, growth and dynamics
LOC_Os03g50900	Os.51810.1.S1_at	transposon protein, putative, unclassified, expressed	Transposon/Retrotransposon
LOC_Os03g50970	Os.12990.1.S1_x_at	retrotransposon protein, putative, Ty1-copia subclass, expressed	Transposon/Retrotransposon
LOC_Os03g51140	Os.15153.1.S1_at	HEAT repeat family protein, putative, expressed	Cellular transport/transporters/water channels
LOC_Os03g51250	Os.7617.1.S1_at	adenylyl cyclase-associated protein, putative, expressed	Cell structure, growth and dynamics
LOC_Os03g51510	Os.7389.1.S1_at	ribosomal protein L6, putative, expressed	Translation/regulation of translation
LOC_Os03g51540	Os.33892.2.S1_x_at	Ser/Thr protein phosphatase family protein, putative, expressed	Protein phosphatase
LOC_Os03g51680	Os.53425.1.S1_at	fanconi anemia L, putative, expressed	Degradation and detoxification	E3 ubiquitin ligase
LOC_Os03g51690	Os.151.2.S1_at	Homeobox domain containing protein, expressed	Transcription factor/ regulators of transcription
LOC_Os03g51870	Os.16055.1.S1_at	FHA domain containing protein, putative, expressed	Multifunctional
LOC_Os03g52460	Os.20397.1.S1_a_at	glucose-1-phosphate adenylyltransferase large subunit, putative, expressed	Carbohydrate metabolism
LOC_Os03g52490	Os.15899.1.S1_at	nucleic acid binding protein, putative, expressed	Protection factors of macromolecules
LOC_Os03g52700	Os.15893.1.A1_at	expressed protein	Unknown
LOC_Os03g52750	Os.3905.1.S1_at	cyclin, putative, expressed	Cell structure, growth and dynamics
LOC_Os03g52840	Os.12148.1.S1_at	serine hydroxymethyltransferase, mitochondrial precursor, putative, expressed	Metabolism
LOC_Os03g52880	OsAffx.28901.3.S1_at	BTBN9 - Bric-a-Brac, Tramtrack, Broad Complex BTB domain with non-phototropic hypocotyl 3 NPH3 and coiled-coil domains, expressed	Multifunctional
LOC_Os03g52970	Os.15137.1.S1_at	deoxyhypusine synthase, putative, expressed	Metabolism
LOC_Os03g53490	Os.6849.1.S2_at	PPR repeat containing protein, expressed	Nucleoprotein and nucleic acid modifiers
LOC_Os03g53500	Os.50757.1.S2_at	helicase conserved C-terminal domain containing protein, expressed	Nucleoprotein and nucleic acid modifiers
LOC_Os03g53640	Os.20176.1.S1_at	Photosystem II Pbs27, plant and alga specific, expressed protein	Photosynthesis
LOC_Os03g53770	Os.48104.1.A1_s_at	RNA recognition motif containing protein, putative, expressed	Nucleoprotein and nucleic acid modifiers
LOC_Os03g53900	Os.10465.1.S1_at	universal stress protein domain containing protein, putative, expressed	Stress induced
LOC_Os03g53950	Os.18627.1.S1_at	strictosidine synthase, putative, expressed	Metabolism
LOC_Os03g54040	Os.20521.1.S1_at	ribosomal protein L6, putative, expressed	Translation/regulation of translation
LOC_Os03g54063	Os.52426.1.S1_at	expressed protein	Unknown
LOC_Os03g54130	Os.11707.1.A1_at	cysteine protease 1 precursor, putative, expressed	Protease and protease inhibitor
LOC_Os03g54780	Os.18618.1.S1_at	STE_PAK_Ste20_KHSh_GCKh_HPKh.1 - STE kinases include homologs to sterile 7, sterile 11 and sterile 20 from yeast, expressed	Protein kinase
LOC_Os03g55030	Os.2901.1.S1_at	UDP-glucoronosyl and UDP-glucosyl transferase domain containing protein, expressed	Degradation and detoxification
LOC_Os03g55070	Os.5016.1.S1_at	UDP-glucose 6-dehydrogenase, putative, expressed	Carbohydrate metabolism
LOC_Os03g55120	Os.50909.1.S1_at	plastocyanin-like domain containing protein, putative, expressed	Photosynthesis
LOC_Os03g55350	Os.10403.1.S1_at	OsSub31 - Putative Subtilisin homologue, expressed	Protection factors of macromolecules
LOC_Os03g55400	Os.55702.1.S1_at	Pfam-B 2257, higher and lower plant specific, expressed protein	Pfam-B
LOC_Os03g55470	Os.13860.1.A1_at	expressed protein	Unknown
LOC_Os03g55640	Os.17562.1.S1_at	OsSigP2 - Putative Type I Signal Peptidase homologue; employs a putative Ser/Lys catalytic dyad, expressed	Protease and protease inhibitor
LOC_Os03g55720	Os.12837.1.S1_at	cytochrome b6f complex subunit, putative, expressed	Photosynthesis
LOC_Os03g55730	Os.11614.1.S1_s_at	SSA2 - 2S albumin seed storage family protein precursor, putative, expressed	Protease and protease inhibitor
LOC_Os03g55930	Os.4177.1.S1_at	ribosomal protein, putative, expressed	Translation/regulation of translation
LOC_Os03g56130	OsAffx.22670.1.S1_at	lichenase-2 precursor, putative	Carbohydrate metabolism
LOC_Os03g56241	Os.14589.1.S1_at	40S ribosomal protein S29, putative, expressed	Translation/regulation of translation
LOC_Os03g56310	Os.5651.1.S1_a_at	5-nucleotidase domain-containing protein, putative, expressed	Metabolism
LOC_Os03g56320	Os.19413.1.S1_at	Plant and alga specific, expressed protein	Unknown
LOC_Os03g56390	Os.33461.1.S1_at	tRNA wybutosine-synthesizing protein 1, putative, expressed	Nucleoprotein and nucleic acid modifiers
LOC_Os03g56400	Os.31426.1.S1_at	pentatricopeptide, putative, expressed	Transcription factor/ regulators of transcription
LOC_Os03g56930	Os.14921.1.S1_at	app1, putative, expressed	Cell structure, growth and dynamics
LOC_Os03g57260	Os.49626.1.S1_at	GRF zinc finger family protein, expressed	Transcription factor/ regulators of transcription
LOC_Os03g57410	Os.56034.1.S1_at	RING-H2 finger protein ATL5D, putative, expressed	Transcription factor/ regulators of transcription
LOC_Os03g57780	Os.8586.1.S1_at	protein kinase, putative, expressed	Protein kinase
LOC_Os03g57840	Os.8686.1.S1_at	peptidase M50, mammalian sterol-regulatory element binding protein, putative, expressed	Protease and protease inhibitor
LOC_Os03g58050	Os.28088.1.S1_at	ribosomal protein S13p/S18e, putative, expressed	Translation/regulation of translation
LOC_Os03g58260	Os.21491.1.S1_at	indole-3-glycerol phosphate lyase, chloroplast precursor, putative, expressed	Metabolism	Amino acid metabolism
LOC_Os03g58580	Os.11778.1.S1_a_at	nodulin, putative, expressed	Metabolism	ATP synthesis
LOC_Os03g58640	Os.12938.1.S1_at	FHA domain containing protein, putative, expressed	Multifunctional
LOC_Os03g58710	Os.14346.1.S1_at	riboflavin biosynthesis protein-related, putative, expressed	Metabolism
LOC_Os03g58830	Os.33544.1.S1_at	BEE 1, putative, expressed	Transcription factor/ regulators of transcription
LOC_Os03g59020	Os.20293.1.S1_at	T-complex protein, putative, expressed	Protection factors of macromolecules	Protein folding
LOC_Os03g59300	Os.4980.1.S1_at	expressed protein	Unknown
LOC_Os03g59440	Os.4965.1.S1_at	dirigent, putative, expressed	Cell structure, growth and dynamics	Cell wall synthesis
LOC_Os03g59550	Os.54313.1.S1_at	RNA recognition motif containing protein, putative, expressed	Nucleoprotein and nucleic acid modifiers
LOC_Os03g59570	Os.53086.1.S1_at	IPP transferase, putative, expressed	Nucleoprotein and nucleic acid modifiers
LOC_Os03g59640	Os.14194.1.S1_at	magnesium-chelatase subunit chlD, chloroplast precursor, putative, expressed	Photosynthesis
LOC_Os03g59650	Os.52838.1.S1_at	BRCA1 C Terminus domain containing protein, expressed	Nucleoprotein and nucleic acid modifiers
LOC_Os03g60100	Os.7864.1.S1_at	50S ribosomal protein L17, putative, expressed	Translation/regulation of translation
LOC_Os03g60180	Os.54092.1.S1_at	GTPase of unknown function domain containing protein, putative, expressed	Unknown
LOC_Os03g60190	Os.27965.1.S1_at	oxidoreductase, 2OG-Fe oxygenase family protein, putative, expressed	Metabolism
LOC_Os03g60240	OsAffx.13558.1.S1_x_at	SCAR-like protein 1, putative, expressed	Cell structure, growth and dynamics
LOC_Os03g60340	Os.10095.1.S1_at	leaf senescence related protein, putative, expressed	Cell structure, growth and dynamics
LOC_Os03g60390	Os.9436.1.S1_at	PHD finger protein, putative, expressed	Transcription factor/ regulators of transcription
LOC_Os03g60400	Os.9075.1.S1_at	40S ribosomal protein S23, putative, expressed	Translation/regulation of translation
LOC_Os03g60509	Os.9929.1.S1_at	expressed protein	Unknown
LOC_Os03g60620	Os.11822.1.S1_at	DnaK family protein, putative, expressed	Protection factors of macromolecules
LOC_Os03g60639	Os.39993.1.S1_at	expressed protein	Unknown
LOC_Os03g60790	Os.33670.2.S1_at	heat shock protein DnaJ, putative, expressed	Protection factors of macromolecules
LOC_Os03g60810	Os.44937.1.S1_at	lectin-like receptor kinase, putative, expressed	Protein kinase
LOC_Os03g60939	Os.7448.1.S1_at	dolichyl-phosphate beta-glycosyltransferase, putative, expressed	Carbohydrate metabolism
LOC_Os03g61010	Os.32832.1.S1_a_at	protein kinase family protein, putative, expressed	Protein kinase
LOC_Os03g61090	Os.9885.1.S1_x_at	TSP9 (Thylakoid soluble phosphoprotein TSP9), higher plant specific, expressed protein	Photosynthesis
LOC_Os03g61260	Os.10156.1.S1_a_at	ribosomal L18p/L5e family protein, putative, expressed	Translation/regulation of translation
LOC_Os03g61620	Os.23649.1.S1_a_at	expressed protein	Unknown
LOC_Os03g61680	Os.11495.1.S1_at	huntingtin-interacting protein HYPK, putative, expressed	Cell structure, growth and dynamics
LOC_Os03g61750	Os.5885.1.S1_at	zf-TRM13 CCCH (CCCH zinc finger in TRM13 protein), zf-U11-48K (U11-48K-like CHHC zinc finger), TRM13 (Methyltransferase TRM13), expressed protein	Transcription factor/ regulators of transcription
LOC_Os03g61800	Os.48315.1.S1_at	polygalacturonase, putative, expressed	Cell structure, growth and dynamics
LOC_Os03g61820	Os.7214.1.S1_at	FEN1B - Putative flap endonuclease protein, expressed	Nucleoprotein and nucleic acid modifiers
LOC_Os03g61890	Os.5351.1.S1_at	chloroplast protein import component Toc159, putative, expressed	Cellular transport/transporters/water channels
LOC_Os03g62040	Os.49881.1.S1_at	retrotransposon protein, putative, unclassified, expressed	Transposon/Retrotransposon
LOC_Os03g62090	Os.4857.1.S1_at	CESA5 - cellulose synthase, expressed	Cell structure, growth and dynamics
LOC_Os03g62170	Os.24911.1.S1_at	cyclase/dehydrase family protein, expressed	Metabolism
LOC_Os03g62490	Os.10849.1.S1_at	prohibitin-2, putative, expressed	Transcription factor/ regulators of transcription
LOC_Os03g62510	Os.22483.1.A1_at	amine oxidase, flavin-containing, domain containing protein, expressed	Metabolism
LOC_Os03g62630	Os.26040.1.S1_at	ribosomal protein S6, putative, expressed	Translation/regulation of translation
LOC_Os03g62860	Os.29814.1.S1_at	glucan endo-1,3-beta-glucosidase precursor, putative, expressed	Carbohydrate metabolism
LOC_Os03g63250	Os.7292.1.S1_at	brefeldin A-sensitive Golgi protein-like, putative, expressed	Cellular transport/transporters/water channels
LOC_Os03g63300	Os.33275.1.S1_at	NLI interacting factor-like phosphatase, putative, expressed	Protein phosphatase
LOC_Os03g63330	Os.27606.1.S1_at	aspartokinase, chloroplast precursor, putative, expressed	Protein kinase
LOC_Os03g63400	Os.12250.1.S1_at	transcription factor BTF3, putative, expressed	Transcription factor/ regulators of transcription
LOC_Os03g63410	Os.10987.1.S1_at	elongation factor Tu, putative, expressed	Transcription factor/ regulators of transcription
LOC_Os03g63540	Os.5927.1.S1_at	lysine-rich arabinogalactan protein 19 precursor, putative, expressed	Cell structure, growth and dynamics

## Sheet: G
FIRST	LAST
LOC_Os04g23180	LOC_Os04g37820
COMMON
UP
LOC	Probe set ID	putative function	Functional categorisation	Special categorisation
LOC_Os04g14790	Os.21792.1.S1_at	FAD dependent oxidoreductase domain containing protein, expressed	metabolism	oxidoreductase
LOC_Os04g23580	OsAffx.13941.1.S1_at	xylosyltransferase, putative, expressed	cell structure, growth and dynamics
LOC_Os04g31710	OsAffx.3968.1.S1_at	Pfam-B_5930, expressed protein	Pfam-B
LOC_Os04g32480	Os.55259.1.S1_at	zinc-finger protein, putative, expressed	transcription factors/regulation of transcription
LOC_Os04g33490	OsAffx.14113.1.S1_s_at	alkaline/neutral invertase, putative, expressed	carbohydrate metabolism	sucrose cleaving
LOC_Os04g33920	OsAffx.26317.1.S2_at	LTPL102 - Protease inhibitor/seed storage/LTP family protein precursor, expressed	protection factors of macromolecules
LOC_Os04g34970	OsAffx.26337.1.S1_at	AP2 domain containing protein, expressed	transcription factors/regulation of transcription
LOC_Os04g35100	Os.8221.1.S1_a_at	phospholipase C, putative, expressed	signaling
LOC_Os04g35490	Os.36307.1.S1_at	signal peptide, higher expression in seed dev stages, higher plant and plant pathogen specific, expressed protein
LOC_Os04g35840	Os.9654.1.S1_at	T-complex protein 11, putative, expressed		sperm function and fertility
LOC_Os04g39440	Os.8483.1.S1_at	ras-related protein, putative, expressed	signaling
COMMON
DOWN
LOC	Probe set ID	putative function	Functional categorisation	Special categorisation
LOC_Os04g20210	Os.39488.1.A1_at	single representation in rice, expressed protein	small peptides
LOC_Os04g26870	Os.11469.1.S1_at	oxidoreductase, aldo/keto reductase family protein, putative, expressed	metabolism	oxidoreductase
LOC_Os04g28200	Os.53129.1.S1_x_at	Rf1, mitochondrial precursor, putative, expressed	translation/regulation of translation	release factor, termination of translation
LOC_Os04g28620	Os.8413.1.S1_at	male sterility protein, putative, expressed	cellular transport/transporters/water channels
LOC_Os04g31040	Os.2467.1.S1_at	violaxanthin de-epoxidase, putative, expressed	photosynthesis
LOC_Os04g32540	Os.49108.2.S1_x_at	OsSCP24 - Putative Serine Carboxypeptidase homologue, expressed	protease and protease inhibitors
LOC_Os04g33640	Os.24051.2.S1_at	glycosyl hydrolases family 17, putative, expressed	carbohydrate metabolism
LOC_Os04g34240	Os.47290.1.S1_at	histone H3, putative, expressed	nucleoproteins/nucleic acid modifiers
LOC_Os04g34460	Os.8479.1.S1_s_at	PAP fibrillin family domain containing protein, expressed	secondary metabolite
LOC_Os04g35580	OsAffx.4002.1.S1_s_at	Pfam-B_11796, higher plant specific, P5 specific, expressed protein	Pfam-B
LOC_Os04g35760	Os.52307.1.S1_at	DUF150, Sm-like superfamily, expressed protein	nucleoproteins/nucleic acid modifiers
LOC_Os04g35770	Os.52558.1.S1_at	pectinesterase, putative, expressed	cell structure, growth and dynamics	prevents cell wall modification
LOC_Os04g36070	Os.8117.1.S1_at	OsRR1 type-A response regulator, expressed	signaling
LOC_Os04g36770	Os.51562.1.S1_at	PME/invertase inhibitor, putative, expressed	protease and protease inhibitors	protease inhibitor
LOC_Os04g36800	Os.47381.1.S1_x_at	3-oxoacyl-synthase, putative, expressed	lipid metabolism
LOC_Os04g37480	Os.8600.1.S1_at	oxidoreductase, aldo/keto reductase family protein, putative, expressed	metabolism	oxidoreductase
LOC_Os04g37650	Os.53639.1.S1_at	xyloglucan fucosyltransferase, putative, expressed	cell structure, growth and dynamics
LOC_Os04g37820	Os.51127.1.S1_a_at	cytokinin-O-glucosyltransferase 2, putative, expressed	metabolism
3h DD
Uniquely up
LOC	Probe set ID	putative function	Functional categorisation	Special categorisation
LOC_Os04g21950	Os.49656.1.S1_at	OsWRKY51 - Superfamily of TFs having WRKY and zinc finger domains, expressed	Transcription factor/regulators of transcription
LOC_Os04g23830	OsAffx.13943.1.S1_at	exonuclease, putative	Nucleoprotein and nucleic acid modifiers
LOC_Os04g24600	Os.53315.1.S1_x_at	cysteine proteinase 1 precursor, putative, expressed	Protease and protease inhibitors
LOC_Os04g25060	Os.27271.1.S1_a_at	cysteine-rich receptor-like protein kinase, putative, expressed	Protein kinase
LOC_Os04g25440	Os.47907.1.S1_at	cytokinin-O-glucosyltransferase 2, putative, expressed	Metabolism
LOC_Os04g25570	Os.52757.1.S1_at	protein phosphatase 2C, putative, expressed	Phosphatase
LOC_Os04g25900	Os.53255.1.S1_at	go35 NBS-LRR, putative, expressed	Metabolism
LOC_Os04g26910	Os.37724.1.S1_at	oxidoreductase, aldo/keto reductase family protein, putative, expressed	Metabolism
LOC_Os04g27060	Os.11266.1.S1_at	oxidoreductase, aldo/keto reductase family protein, putative, expressed	Metabolism
LOC_Os04g27670	OsAffx.3920.1.S1_at	terpene synthase family, metal binding domain containing protein, expressed	Secondary metabolite
LOC_Os04g27670	OsAffx.3920.1.S1_s_at	terpene synthase family, metal binding domain containing protein, expressed	Secondary metabolite
LOC_Os04g27830	OsAffx.14006.1.S1_at	1,2-dihydroxy-3-keto-5-methylthiopentene dioxygenase protein, putative	Metabolism
LOC_Os04g27980	Os.54178.1.S1_at	glycosyl hydrolase, putative, expressed	Carbohydrate metabolism
LOC_Os04g27980	Os.4819.1.A1_s_at	glycosyl hydrolase, putative, expressed	Carbohydrate metabolism
LOC_Os04g28420	Os.25639.1.S1_at	peptidyl-prolyl isomerase, putative, expressed	Protein folding
LOC_Os04g30420	Os.51439.1.S1_x_at	dehydrogenase, putative, expressed	Metabolism
LOC_Os04g30490	OsAffx.26254.1.S1_at	MATE efflux family protein, putative, expressed	Cellular transport/transporters/water channels
LOC_Os04g31340	Os.14139.1.S1_at	CBS domain containing membrane protein, putative, expressed	Multifunctional
LOC_Os04g31610	OsAffx.26272.1.S1_x_at	OsFBO3 - F-box and other domain containing protein, expressed	degradation and detoxification
LOC_Os04g31690	Os.11184.1.S1_at	expressed protein	Unknown
LOC_Os04g31760	OsAffx.3970.1.S1_at	expressed protein	Unknown
LOC_Os04g31790	Os.49826.1.S1_at	expressed protein	Unknown
LOC_Os04g32050	Os.15041.1.S1_a_at	transposon protein, putative, unclassified, expressed	Transposon/Retrotransposon
LOC_Os04g32070	Os.54991.1.S1_at	dehydrogenase/reductase, putative, expressed	Metabolism
LOC_Os04g32080	Os.20001.1.S1_at	11-beta-hydroxysteroid dehydrogenase, putative, expressed	Metabolism
LOC_Os04g32270	Os.15712.1.S1_a_at	membrane-anchored ubiquitin-fold protein, putative, expressed	degradation and detoxification
LOC_Os04g32270	Os.15712.1.S1_x_at	membrane-anchored ubiquitin-fold protein, putative, expressed	degradation and detoxification
LOC_Os04g32620	Os.9523.1.S1_at	ethylene-responsive transcription factor ERF114, putative, expressed	Transcription factor/regulators of transcription
LOC_Os04g32670	Os.280.1.S1_at	exostosin family domain containing protein, expressed	Metabolism
LOC_Os04g32850	Os.54602.1.S1_s_at	basic proline-rich protein, putative, expressed	cell structure, growth and dynamics
LOC_Os04g32920	Os.11262.1.S1_a_at	potassium transporter, putative, expressed	Cellular transport/transporters/water channels
LOC_Os04g32920	Os.11262.2.S1_x_at	potassium transporter, putative, expressed	Cellular transport/transporters/water channels
LOC_Os04g32980	Os.7576.1.S1_at	protein binding protein, putative, expressed	Unknown
LOC_Os04g33040	Os.7294.1.S1_at	alpha-amylase precursor, putative, expressed	Carbohydrate metabolism
LOC_Os04g33080	Os.12150.1.S1_s_at	protein phosphatase 2C, putative, expressed	Phosphatase
LOC_Os04g33150	Os.46073.1.A1_at	desiccation-related protein PCC13-62 precursor, putative, expressed	Stress induced
LOC_Os04g33240	Os.49410.1.A1_at	sex determination protein tasselseed-2, putative, expressed	Metabolism
LOC_Os04g33310	OsAffx.26304.1.S1_x_at	plant specific, expressed protein	Unknown
LOC_Os04g33780	Os.8592.1.S1_at	OTU-like cysteine protease family protein, putative, expressed	Protease and protease inhibitors
LOC_Os04g33810	OsAffx.14118.1.S1_at	RNA recognition motif containing protein, putative, expressed	Nucleoprotein and nucleic acid modifiers
LOC_Os04g33860	Os.5413.1.S1_at	Pfam-B_1723, plant specific, expressed protein	Pfam-B
LOC_Os04g33880	Os.55592.1.S1_at	HVA22, putative, expressed	ABA induced factors
LOC_Os04g34170	Os.25734.2.S1_a_at	retrotransposon protein, putative, unclassified, expressed	Transposon/Retrotransposon
LOC_Os04g34600	Os.15942.5.S1_x_at	abscisic stress-ripening, putative, expressed	Signaling
LOC_Os04g34600	Os.15942.1.S1_s_at	abscisic stress-ripening, putative, expressed	Signaling
LOC_Os04g35130	OsAffx.26340.1.S1_x_at	Pfam-B_11430, transmembrane domain, expressed protein	Pfam-B
LOC_Os04g35280	Os.17484.1.S1_at	neutral/alkaline invertase, putative, expressed	Carbohydrate metabolism
LOC_Os04g35290	Os.9630.1.S1_at	OsPDIL5-2 protein disulfide isomerase PDIL5-2, expressed	Protection factors of macromolecules
LOC_Os04g35380	Os.18430.1.S1_at	expressed protein	Unknown
LOC_Os04g35540	Os.52648.1.S1_at	amino acid permease family protein, putative, expressed	Cellular transport/transporters/water channels
LOC_Os04g35840	Os.9654.2.S1_x_at	T-complex protein 11, putative, expressed	Protection factors of macromolecules
LOC_Os04g36630	Os.53669.1.S1_at	expressed protein	Unknown
LOC_Os04g36830	OsAffx.26357.1.S1_at	DUF567 domain containing protein, putative, expressed	DUF
LOC_Os04g37430	OsAffx.26361.1.S1_x_at	lipoxygenase protein, putative, expressed	Lipid metabolism
LOC_Os04g37430	OsAffx.26361.1.S1_at	lipoxygenase protein, putative, expressed	Lipid metabolism
LOC_Os04g37490	Os.11816.1.S1_at	oxidoreductase, aldo/keto reductase family protein, putative, expressed	Metabolism
LOC_Os04g37670	Os.14998.1.S1_at	steroid nuclear receptor, ligand-binding, putative, expressed	Metabolism
LOC_Os04g37700	Os.10245.1.S1_at	PHD finger domain (BLAST), plant specific, higher expression in seed developmentals stages, expressed protein	Transcription factor/regulators of transcription
LOC_Os04g37730	OsAffx.31683.2.S1_at	RING-H2 finger protein ATL3B precursor, putative, expressed	degradation and detoxification
LOC_Os04g37760	OsAffx.26367.1.S1_at	expressed protein	Unknown
LOC_Os04g37904	OsAffx.14179.1.S1_s_at	Protein phosphatase 2C containing protein, expressed	Phosphatase
3h DD
Uniquely down
LOC	Probe set ID	putative function	Functional categorisation	Special categorisation
LOC_Os04g23180	Os.12031.1.A1_at	cation efflux family protein, putative, expressed	Cellular transport/transporters/water channels
LOC_Os04g23820	Os.47818.1.A1_at	methionyl-tRNA synthetase, putative, expressed	Nucleoprotein and nucleic acid modifiers
LOC_Os04g23849	Os.57308.1.S1_at	expressed protein	Unknown
LOC_Os04g23890	Os.12679.1.A1_a_at	AGC_PVPK_like_kin82y.10 - ACG kinases include homologs to PKA, PKG and PKC, expressed	Protein kinase
LOC_Os04g24165	OsAffx.13950.1.S1_at	retrotransposon protein, putative, unclassified, expressed	Transposon/Retrotransposon
LOC_Os04g24410	Os.35543.1.S1_at	kinesin heavy chain isolog, putative, expressed	Cell structure, growth and dynamics
LOC_Os04g24414	Os.38273.2.S1_at	expressed protein	Unknown
LOC_Os04g25410	Os.18646.1.S1_at	pentatricopeptide repeat domain containing protein, putative, expressed	Transcription factor/ regulators of transcription
LOC_Os04g27700	OsAffx.26189.1.A1_s_at	rice specific, expressed protein	Small peptide
LOC_Os04g28260	OsAffx.26199.1.S1_at	Kinesin motor domain domain containing protein, expressed	Cell structure, growth and dynamics
LOC_Os04g28300	OsAffx.26202.1.S1_x_at	Rf1, mitochondrial precursor, putative, expressed	Transcription factor/ regulators of transcription
LOC_Os04g28460	Os.51607.1.A1_at	phospholipid-transporting ATPase 2, putative, expressed	Lipid metabolism
LOC_Os04g28520	Os.8413.2.A1_x_at	male sterility protein, putative, expressed	Cell structure, growth and dynamics
LOC_Os04g28620	Os.8413.2.A1_a_at	male sterility protein, putative, expressed	Cell structure, growth and dynamics
LOC_Os04g29550	OsAffx.26230.1.S1_at	RIPER2 - Ripening-related family protein precursor, expressed	Cell structure, growth and dynamics
LOC_Os04g29920	Os.10028.2.S1_at	reticulon domain containing protein, putative, expressed	Unknown
LOC_Os04g30180	Os.52155.1.S1_at	F-box/LRR-repeat protein 14, putative, expressed	Degradation and detoxification
LOC_Os04g30210	Os.18061.1.S1_at	OsFBL15 - F-box domain and LRR containing protein, expressed	Degradation and detoxification
LOC_Os04g30720	Os.49553.1.S1_at	kinesin motor domain containing protein, putative, expressed	Cell structure, growth and dynamics
LOC_Os04g30730	Os.12817.1.S1_at	ribosomal protein L29, putative, expressed	Translation/regulation of translation
LOC_Os04g30790	Os.22695.1.S1_s_at	Pfam-B 3413, plant specific, expressed protein	Pfam-B
LOC_Os04g31010	Os.17392.1.S1_at	DUF2499, plant, alga and bacteria specific, expressed protein	DUF
LOC_Os04g31190	Os.27352.1.S1_at	dynamin family protein, putative, expressed	Multifunctional
LOC_Os04g31210	Os.5633.1.S1_at	bile acid sodium symporter family protein, putative, expressed	Cellular transport/transporters/water channels
LOC_Os04g31240	Os.10063.2.S1_at	hydrolase, alpha/beta fold family protein, putative, expressed	Multifunctional
LOC_Os04g31350	Os.49054.1.S1_at	expressed protein	Unknown
LOC_Os04g31400	OsAffx.3965.1.S1_at	expressed protein	Unknown
LOC_Os04g31460	Os.51625.1.S1_at	RALFL39 - Rapid ALkalinization Factor RALF family protein precursor, expressed	Cell structure, growth and dynamics
LOC_Os04g31950	Os.7048.1.S1_at	LSM domain containing protein, expressed	Nucleoprotein and nucleic acid modifiers
LOC_Os04g32340	Os.48573.1.S1_at	RNA-binding motif protein, putative, expressed	Nucleoprotein and nucleic acid modifiers
LOC_Os04g32650	Os.5857.1.S1_at	tRNA synthetase class II core domain containing protein, expressed	Nucleoprotein and nucleic acid modifiers
LOC_Os04g33030	Os.12183.1.S1_at	protein binding protein, putative, expressed	Nucleoprotein and nucleic acid modifiers
LOC_Os04g33050	Os.50201.1.S1_at	HIRAN domain containing protein, putative, expressed	Nucleoprotein and nucleic acid modifiers
LOC_Os04g33220	Os.9140.1.S1_at	SAM domain family protein, expressed	Multifunctional
LOC_Os04g33530	Os.50534.1.S1_at	Ser/Thr protein phosphatase family protein, putative, expressed	phosphatase
LOC_Os04g33610	Os.49564.1.S1_at	expressed protein	Unknown
LOC_Os04g33630	Os.49129.1.S1_at	2Fe-2S iron-sulfur cluster binding domain containing protein, expressed	Metabolism
LOC_Os04g33660	Os.24816.1.A1_at	bifunctional monodehydroascorbate reductase and carbonic anhydrasenectarin-3 precursor, putative, expressed	Metabolism
LOC_Os04g33670	Os.55574.1.S1_at	Pfam-B_6385, higher plant specific, expressed protein	Pfam-B
LOC_Os04g33980	Os.56332.1.S1_at	transposon protein, putative, Mutator sub-class, expressed	Transposon/Retrotransposon
LOC_Os04g33990	Os.49701.1.S1_at	harpin-induced protein 1 domain containing protein, expressed	Unknown
LOC_Os04g34620	Os.20989.1.S1_at	expressed protein	Unknown
LOC_Os04g34630	Os.5130.1.S1_at	peroxidase precursor, putative, expressed	Degradation and detoxification
LOC_Os04g35080	Os.9839.1.S1_at	protein kinase domain containing protein, expressed	Protein kinase
LOC_Os04g35140	Os.54412.1.S1_at	OsSub41 - Putative Subtilisin homologue, expressed	Protection factors of macromolecules
LOC_Os04g35340	OsAffx.14151.1.S1_at	MrBTB1 - Bric-a-Brac, Tramtrack, Broad Complex BTB domain with Meprin and TRAF Homology MATH-related domain, expressed	Multifunctional
LOC_Os04g35480	Os.11755.1.S1_at	CDK5RAP1, putative, expressed	Metabolism
LOC_Os04g35510	Os.36698.1.S1_at	CENP-E-like kinetochore protein, putative, expressed	Cell structure, growth and dynamics
LOC_Os04g35900	Os.6065.1.S1_at	translocon Tic40, putative, expressed	Cellular transport/transporters/water channels
LOC_Os04g36050	Os.18612.2.S1_at	cleft lip and palate transmembrane protein 1, putative, expressed	Cell structure, growth and dynamics
LOC_Os04g36700	Os.15234.1.S1_at	proteasome subunit, putative, expressed	Degradation and detoxification
LOC_Os04g36720	Os.14145.1.A1_at	ferric-chelate reductase, putative, expressed	Metabolism
LOC_Os04g36760	Os.12611.1.S1_at	enzyme of the cupin superfamily protein, putative, expressed	Multifunctional
LOC_Os04g36780	Os.47427.1.S1_at	expressed protein	Unknown
LOC_Os04g36859	Os.8619.1.S1_at	signal peptidase complex subunit 2, putative, expressed	Protease and protease inhibitor
LOC_Os04g37470	Os.21320.1.S1_at	oxidoreductase, aldo/keto reductase family protein, putative, expressed	Metabolism
LOC_Os04g37630	Os.48676.1.S1_at	mitochondrial carrier protein, putative, expressed	Electron transport
LOC_Os04g37750	Os.50850.1.S1_at	Pfam-B 19674, higher plant specific, expressed protein	Pfam-B
LOC_Os04g37810	Os.16596.1.S1_at	expressed protein	Unknown
LOC_Os04g37920	Os.17369.1.S1_a_at	FAD binding domain of DNA photolyase domain containing protein, expressed	Nucleoprotein and nucleic acid modifiers

## Sheet: H
FIRST	LAST
LOC_Os05g10940	LOC_Os05g32440
COMMON
UP
LOC	Probe set ID	putative function	Functional categorisation	Special categorisation
LOC_Os05g10930	OsAffx.4296.1.S1_at	OsGrx_C15 - glutaredoxin subgroup III, expressed	degradation and detoxification	detoxification
LOC_Os05g11620	OsAffx.14641.1.S1_at	monocot specific, expressed protein	small peptides
LOC_Os05g11910	Os.7727.1.S1_at	GDSL-like lipase/acylhydrolase, putative, expressed	lipid metabolism
LOC_Os05g12300	Os.26561.1.S1_at	rice specific, expressed protein	small peptides
LOC_Os05g15530	Os.4892.1.S1_at	aminotransferase domain containing protein, putative, expressed	metabolism
LOC_Os05g18470	Os.8487.1.S1_at	CRAL/TRIO domain containing protein, expressed	cellular transport/transporters/water channels
LOC_Os05g25040	Os.28539.1.S1_at	Pfam-B_1562, highly expressed in seed developmental stages, expressed protein	Pfam-B
LOC_Os05g25210	Os.10850.1.S1_at	Archaea-specific RecJ-like exonuclease, contains DnaJ-type Zn finger domain [DNA replication, recombination, and repair]expressed protein	protection factors of macromolecules
LOC_Os05g25920	Os.51741.1.S1_at	plant specific, expressed protein	small peptides
LOC_Os05g27790	Os.48871.1.A1_at	membrane associated DUF588 domain containing protein, putative, expressed	DUF
LOC_Os05g27820	OsAffx.14855.1.S1_at	patellin protein, putative, expressed	cellular transport/transporters/water channels	vesicle trafficking
LOC_Os05g27930	Os.7718.1.S1_at	AP2 domain containing protein, expressed	transcription factors/regulation of transcription	DREB1
LOC_Os05g28210	Os.12812.1.S1_at	small hydrophilic plant seed protein, putative, expressed	protection factors of macromolecules
LOC_Os05g29050	OsAffx.14869.1.S1_at	phospholipase D p1, putative, expressed	lipid metabolism
LOC_Os05g30350	Os.11830.1.S1_at	Os5bglu22 - beta-glucosidase homologue, similar to G. max isohydroxyurate hydrolase, expressed	carbohydrate metabolism
LOC_Os05g31020	Os.52036.1.S1_at	eukaryotic peptide chain release factor subunit 1-1, putative, expressed	metabolism	protein synthesis
LOC_Os05g31670	Os.11260.1.S1_at	AWPM-19-like membrane family protein, putative, expressed	ABA induced factors
LOC_Os05g31750	Os.38017.1.S1_s_at	annexin, putative, expressed	cell structure, growth and dynamics
LOC_Os05g32630	Os.5476.1.S1_at	mitochondrial carrier protein, putative, expressed	cellular transport/transporters/water channels
COMMON
DOWN
LOC	Probe set ID	putative function	Functional categorisation	Special categorisation
LOC_Os05g08010	Os.7402.1.S1_at	OsFBX161 - F-box domain containing protein, expressed	degradation and detoxification
LOC_Os05g11600	OsAffx.26838.1.S1_at	monocot specific, hypothetical protein	small peptides
LOC_Os05g11980	Os.56612.1.A1_x_at	timeless protein, expressed	metabolism
LOC_Os05g12130	Os.52479.1.S1_at	EMB2261, putative, expressed	nucleoproteins/nucleic acid modifiers	pentatricopeptide repeats containing
LOC_Os05g13300	Os.54253.1.S1_at	helicase, putative, expressed	nucleoproteins/nucleic acid modifiers
LOC_Os05g13860	Os.52533.1.S1_at	rice specific, expressed protein	Unknown
LOC_Os05g14270	Os.23847.1.S1_at	Pfam-B_14161, plant specific, expressed protein	Pfam-B
LOC_Os05g15160	Os.48609.1.S1_s_at	phosphate/phosphate translocator, putative, expressed	cellular transport/transporters/water channels
LOC_Os05g15360	Os.27007.1.A1_at	Ribosomal_L13 superfamily, expressed protein	translation/regulation of translation
LOC_Os05g19380	Os.49087.1.A1_at	pentatricopeptide, putative, expressed	nucleoproteins/nucleic acid modifiers
LOC_Os05g22730	Os.25561.1.S1_at	Pfam-B_8523, plant and cyanobacteria specific, expressed protein	Pfam-B
LOC_Os05g22990	Os.52927.1.S1_at	RIX1 superfamily (rRNA processing/ribosome biogenesis)SAM specific, expressed protein	metabolism
LOC_Os05g26040	OsAffx.4433.1.S1_at	pumilio-family RNA binding repeat containing protein, expressed	nucleoproteins/nucleic acid modifiers
LOC_Os05g28090	Os.38760.1.S1_at	NdhL ( NADH dehydrogenase transmembrane subunit ) containing protein, expressed	transmembrane proteins
LOC_Os05g29010	Os.9121.1.S1_at	POLA4 - Putative DNA polymerase alpha complex subunit, expressed	nucleoproteins/nucleic acid modifiers
LOC_Os05g29810	Os.4893.1.S1_at	AP2 domain containing protein, expressed	transcription factors/regulation of transcription
LOC_Os05g29860	Os.47352.1.S1_s_at	mitochondrial carrier protein, putative, expressed	cellular transport/transporters/water channels
LOC_Os05g30220	Os.50239.1.S1_a_at	disease resistance RPP13-like protein 1, putative, expressed	stress induced	defense against pathogens
LOC_Os05g30530	Os.47405.1.A1_s_at	40S ribosomal protein S4, putative, expressed	translation/regulation of translation
LOC_Os05g31160	OsAffx.27098.1.S1_at	peptide chain release factor 2, putative, expressed	translation/regulation of translation	translation termination
LOC_Os05g31254	Os.49416.1.S1_at	acetyltransferase, GNAT family, putative, expressed	nucleoproteins/nucleic acid modifiers
LOC_Os05g32390	Os.49239.1.S1_at	FZL, putative, expressed	cell structure, growth and dynamics	thylakoid and chloroplast morphology
LOC_Os05g32680	Os.50941.1.S1_at	PAC, putative, expressed	nucleoproteins/nucleic acid modifiers	plastid mRNA maturation and accumulation
3h DD
Uniquely up
LOC	Probe set ID	putative function	Functional categorisation	Special categorisation
LOC_Os05g10940	Os.53188.1.S1_at	metal cation transporter, putative, expressed	Cellular transport/transporters/water channels
LOC_Os05g11130	OsAffx.14631.1.S1_at	cytochrome P450, putative, expressed	degradation and detoxification
LOC_Os05g11560	Os.12980.1.S1_s_at	aquaporin protein, putative, expressed	Cellular transport/transporters/water channels
LOC_Os05g11770	Os.17859.1.S1_a_at	ulp1 protease family protein, putative, expressed	Protease and protease inhibitors
LOC_Os05g11840	Os.14645.1.S1_s_at	expressed protein	Unknown
LOC_Os05g11870	Os.52111.1.S1_at	hydrolase, NUDIX family, domain containing protein, expressed	Metabolism
LOC_Os05g11900	Os.47329.1.A1_at	transmembrane domain, plant specific, expressed protein	Transmembrane proteins
LOC_Os05g12320	OsAffx.14656.1.S1_at	nodulin MtN3 family protein, putative, expressed	Cellular transport/transporters/water channels
LOC_Os05g12481	Os.50024.1.S1_at	rice specific, expressed protein	Small peptides
LOC_Os05g12640	Os.28427.1.S1_x_at	BURP domain containing protein, expressed	cell structure, growth and dynamics
LOC_Os05g12710	Os.26698.4.S1_s_at	conserved hypothetical protein	Unknown
LOC_Os05g13620	Os.32021.1.S1_at	RNA recognition motif containing protein, putative, expressed	Nucleoprotein and nucleic acid modifiers
LOC_Os05g13900	Os.9808.1.S1_at	retrotransposon protein, putative, unclassified, expressed	Transposon/Retrotransposon
LOC_Os05g13970	Os.51904.1.S1_at	phosphorylase domain containing protein, putative, expressed	Metabolism
LOC_Os05g15630	Os.11249.1.S1_at	membrane associated DUF588 domain containing protein, putative, expressed	DUF
LOC_Os05g15690	Os.54019.1.S1_at	expansin precursor, putative, expressed	cell structure, growth and dynamics
LOC_Os05g15770	Os.37717.1.A1_s_at	Xylanase inhibitor protein 2 precursor, putative, expressed	cell structure, growth and dynamics
LOC_Os05g15770	Os.37717.1.A2_s_at	glycosyl hydrolase, putative, expressed	Carbohydrate metabolism
LOC_Os05g15850	OsAffx.26914.1.S1_at	glycosyl hydrolase, putative, expressed	Carbohydrate metabolism
LOC_Os05g15880	Os.53670.1.S1_at	glycosyl hydrolase, putative, expressed	Carbohydrate metabolism
LOC_Os05g16740	OsAffx.14735.1.S1_at	SHR5-receptor-like kinase, putative, expressed	Protein kinase
LOC_Os05g18604	Os.456.1.S1_a_at	OsSCP28 - Putative Serine Carboxypeptidase homologue, expressed	Protease and protease inhibitors
LOC_Os05g19040	Os.54915.1.S1_at	prefoldin, putative, expressed	Protection factors of macromolecules
LOC_Os05g19570	Os.410.1.S1_at	expansin precursor, putative, expressed	cell structure, growth and dynamics
LOC_Os05g19910	Os.48074.1.A1_at	transferase family protein, putative, expressed	Metabolism
LOC_Os05g20930	Os.55806.1.S1_at	ZOS5-07 - C2H2 zinc finger protein, expressed	Transcription factor/regulators of transcription
LOC_Os05g23320	Os.27127.1.S1_a_at	Ankyrin domain repeats (nine repeats), expressed protein	cell structure, growth and dynamics
LOC_Os05g23398	Os.55750.1.S1_at	expressed protein	Unknown
LOC_Os05g24000	Os.14288.1.S1_at	expressed protein	Unknown
LOC_Os05g24550	Os.8744.1.S1_a_at	Papain family cysteine protease domain containing protein, expressed	Protease and protease inhibitors
LOC_Os05g24684	OsAffx.14810.1.S1_at	structural constituent of ribosome, putative, expressed	Translation/regulation of translation
LOC_Os05g25260	Os.56944.1.S1_at	AP2 domain containing protein, expressed	Transcription factor/regulators of transcription
LOC_Os05g25310	Os.7310.1.S1_at	acyl-CoA synthetase protein, putative, expressed	Lipid metabolism
LOC_Os05g25430	Os.53753.1.S1_at	receptor-like protein kinase At3g46290 precursor, putative, expressed	Protein kinase
LOC_Os05g25784	Os.51550.1.S1_at	higher plant specific, higher expression in late panicle stages, expressed protein	Small peptides
LOC_Os05g25840	Os.7933.1.S1_at	ELMO/CED-12 family protein, putative, expressed	Signaling
LOC_Os05g25850	Os.4610.1.S1_at	superoxide dismutase, mitochondrial precursor, putative, expressed	degradation and detoxification
LOC_Os05g26840	Os.17793.1.S1_at	permease domain containing protein, putative, expressed	Cellular transport/transporters/water channels
LOC_Os05g26954	Os.5882.1.S1_at	saposin-like type B, region 1 family protein, putative, expressed	Lipid metabolism
LOC_Os05g27304	OsAffx.14846.1.S1_at	POT family protein, peptide transporter PTR2, putative, expressed	Cellular transport/transporters/water channels
LOC_Os05g27340	Os.23655.1.A1_at	expressed protein	Unknown
LOC_Os05g27530	Os.28554.1.S1_at	ras-related protein, putative, expressed	Signaling
LOC_Os05g27780	Os.37909.1.S1_at	Pfam-B_16179, Pfam-B_3685, plant specific, expressed protein	Pfam-B
LOC_Os05g28300	Os.18379.1.S2_at	expressed protein	Unknown
LOC_Os05g28500	Os.14274.1.S1_at	ubiquitin family protein, putative, expressed	degradation and detoxification
LOC_Os05g28630	Os.19377.1.S1_at	leaf senescence related protein, putative, expressed	degradation and detoxification
LOC_Os05g28730	Os.22596.1.S1_s_at	zinc finger, C3HC4 type domain containing protein, expressed	degradation and detoxification
LOC_Os05g28740	Os.22312.3.A1_a_at	universal stress protein domain containing protein, putative, expressed	Protection factors of macromolecules
LOC_Os05g29000	OsAffx.27073.1.S1_at	Pfam-B_11571, higher plant specific, expressed protein	Pfam-B
LOC_Os05g30280	Os.50390.1.S1_at	Os5bglu20 - beta-glucosidase homologue, similar to G. max isohydroxyurate hydrolase, expressed	Carbohydrate metabolism
LOC_Os05g30870	OsAffx.4476.1.S1_x_at	Serine/threonine-protein kinase RLCKVII, putative, expressed	Protein kinase
LOC_Os05g30920	Os.5726.1.S1_s_at	OsFBX167 - F-box domain containing protein, expressed	degradation and detoxification
LOC_Os05g31140	Os.7947.1.S1_x_at	glycosyl hydrolases family 17, putative, expressed	Carbohydrate metabolism
LOC_Os05g31140	Os.7947.1.S1_a_at	glycosyl hydrolases family 17, putative, expressed	Carbohydrate metabolism
LOC_Os05g32440	OsAffx.27119.1.S1_at	expressed protein	Unknown
3h DD
Uniquely down
LOC	Probe set ID	putative function	Functional categorisation	Special categorisation
LOC_Os05g10630	Os.25488.1.S1_at	O-sialoglycoprotein endopeptidase, putative, expressed	Protease and protease inhibitor
LOC_Os05g11060	Os.51653.1.S1_at	galactosyltransferase family protein, putative, expressed	Metabolism
LOC_Os05g11064	Os.52349.1.A1_at	rice specific, expressed protein	Small peptide
LOC_Os05g11250	Os.56031.1.S1_at	lachrymatory factor synthase, putative, expressed	Defence against pathogens	Protection from herbivores
LOC_Os05g11428	Os.52834.1.S1_at	Pfam-B_11563, monocot specific, expressed protein	Pfam-B
LOC_Os05g11990	Os.27071.1.S1_at	TTL1, putative, expressed	Stress induced
LOC_Os05g12170	Os.13459.1.S1_at	plant-specific domain TIGR01589 family protein, putative, expressed	Unknown
LOC_Os05g12400	Os.49997.1.S1_at	BURP domain containing protein, expressed	Cell structure, growth and dynamics
LOC_Os05g12490	Os.52122.1.S1_at	transporter-related, putative, expressed	Cellular transport/transporters/water channels
LOC_Os05g12640	Os.28427.1.S2_a_at	BURP domain containing protein, expressed	Cell structure, growth and dynamics
LOC_Os05g13320	Os.50364.1.S1_at	C4-dicarboxylate transporter/malic acid transport protein, expressed	Cellular transport/transporters/water channels
LOC_Os05g13630	Os.52857.1.S1_at	RNA recognition motif containing protein, putative, expressed	Nucleoprotein and nucleic acid modifiers
LOC_Os05g13950	Os.10033.1.S1_at	eukaryotic translation initiation factor 3 subunit E-interacting protein, putative, expressed	Translation/regulation of translation
LOC_Os05g14310	Os.55319.1.S1_at	monocot specific, expressed protein	Small peptide
LOC_Os05g14730	Os.14260.1.A1_at	cyclin-A1, putative, expressed	Cell structure, growth and dynamics
LOC_Os05g14880	Os.53594.1.S1_at	proline-rich family protein, putative, expressed	Cell structure, growth and dynamics
LOC_Os05g15160	Os.48609.1.S1_at	phosphate/phosphate translocator, putative, expressed	Cellular transport/transporters/water channels
LOC_Os05g15360	Os.49286.1.S1_x_at	expressed protein	Unknown
LOC_Os05g15510	Os.49161.1.S1_s_at	cellulase, putative, expressed	Cell structure, growth and dynamics
LOC_Os05g19630	Os.7254.2.S1_x_at	peptide chain release factor protein, putative, expressed	Translation/regulation of translation
LOC_Os05g19670	Os.6727.1.S1_at	Cupin domain containing protein, expressed	Multifunctional
LOC_Os05g22614	Os.10522.1.S1_at	PTAC16, putative, expressed	Unknown
LOC_Os05g22894	Os.23916.1.A1_at	expressed protein	Unknown
LOC_Os05g22940	Os.14447.1.S1_at	acetyl-CoA carboxylase, putative, expressed	Lipid metabolism
LOC_Os05g23430	Os.8041.1.S1_at	WD domain, G-beta repeat domain containing protein, expressed	Multifunctional
LOC_Os05g23450	Os.53933.1.S1_at	DUF1668, monocot specific, expressed protein	DUF
LOC_Os05g23880	Os.27405.1.S1_at	lipoxygenase, putative, expressed	Lipid metabolism
LOC_Os05g25320	Os.50190.1.S1_at	transposon protein, putative, unclassified, expressed	Transposon/Retrotransposon
LOC_Os05g25400	Os.52154.1.S1_at	RNA binding protein, putative, expressed	Nucleoprotein and nucleic acid modifiers
LOC_Os05g25620	OsAffx.27012.1.S1_at	caltractin, putative, expressed	Unknown
LOC_Os05g25880	Os.55474.1.S1_at	N-dimethylguanosine tRNA methyltransferase, putative, expressed	Metabolism
LOC_Os05g26914	Os.15221.1.S1_a_at	chaperone protein dnaJ, putative, expressed	Protection factors of macromolecules
LOC_Os05g26990	Os.7867.2.S1_at	phospholipid-transporting ATPase 2, putative, expressed	Lipid metabolism
LOC_Os05g27100	Os.8457.1.S1_at	HMA (heavy metal-associated domain), plant specific, lower expression in late seed developmental stages, expressed protein	Cellular transport/transporters/water channels
LOC_Os05g28170	Os.50328.1.S1_at	expressed protein	Unknown
LOC_Os05g28200	Os.11399.1.S1_at	prenyltransferase, putative, expressed	Metabolism
LOC_Os05g28280	Os.1378.1.S1_at	peptidase, M24 family protein, putative, expressed	Protease and protease inhibitor
LOC_Os05g28840	Os.18438.1.S1_at	expressed protein	Unknown
LOC_Os05g28950	OsAffx.4464.1.S1_s_at	CAAX amino terminal protease family protein, putative, expressed	Protease and protease inhibitor
LOC_Os05g29760	Os.8611.1.S1_at	ferrochelatase-2, chloroplast precursor, putative, expressed	Metabolism
LOC_Os05g30030	Os.55691.1.S1_at	expressed protein	Unknown
LOC_Os05g30750	Os.14652.1.S1_at	anthranilate phosphoribosyltransferase, putative, expressed	Metabolism	Amino acid metabolism
LOC_Os05g30810	Os.7571.1.S1_at	expressed protein	Unknown
LOC_Os05g31490	Os.47990.1.S1_at	golgi transport complex protein-related, putative, expressed	Cellular transport/transporters/water channels
LOC_Os05g31680	Os.27416.1.S1_at	expressed protein	Unknown
LOC_Os05g31750	Os.22783.1.S1_s_at	annexin, putative, expressed	Multifunctional
LOC_Os05g32140	Os.16894.1.S1_at	NAD dependent epimerase/dehydratase family protein, putative, expressed	Metabolism
LOC_Os05g32220	Os.12053.1.S1_at	L1P family of ribosomal proteins domain containing protein, expressed	Translation/regulation of translation
LOC_Os05g32230	Os.7439.1.S1_at	DUF3411, Pfam-B 16214, plant and alga specific, expressed protein	DUF
LOC_Os05g32310	Os.26574.1.S1_at	LSM domain containing protein, expressed	Nucleoprotein and nucleic acid modifiers
LOC_Os05g32350	Os.47339.1.S1_x_at	zinc finger, C3HC4 type domain containing protein, expressed	Transcription factor/ regulators of transcription
LOC_Os05g32500	Os.5987.1.S1_at	expressed protein	Unknown

## Sheet: I
FIRST	LAST
LOC_Os05g38680	LOC_Os05g49990
COMMON
UP
LOC	Probe set ID	putative function	Functional categorisation	Special categorisation
LOC_Os05g38680	OsAffx.15014.1.S1_s_at	plant-specific domain TIGR01589 family protein, expressed
LOC_Os05g39250	OsAffx.4557.1.S1_s_at	phosphatidylethanolamine-binding protein, putative, expressed	signaling
LOC_Os05g39310	Os.4683.1.S1_at	thiamine pyrophosphate enzyme, C-terminal TPP binding domain containing protein	metabolism
LOC_Os05g39410	Os.17718.1.S1_at	STYKc superfamily, LRRNT_2, plant specific, expressed protein	protein kinases
LOC_Os05g39680	OsAffx.27242.1.S1_x_at	PX domain containing protein, expressed	cellular transport/transporters/water channels
LOC_Os05g39690	Os.9824.1.S2_at	oxidoreductase, aldo/keto reductase family protein, putative, expressed	metabolism	oxidoreductase
LOC_Os05g39720	Os.50108.1.S1_at	OsWRKY70 - Superfamily of TFs having WRKY and zinc finger domains, expressed	transcription factors/regulation of transcription
LOC_Os05g39760	Os.15830.1.S1_at	VHS and GAT domain containing protein, expressed	cellular transport/transporters/water channels
LOC_Os05g41550	Os.38283.1.S2_a_at	signal peptide, rice specific, expressed protein	small peptides
LOC_Os05g41620	Os.14205.1.S1_at	higher plant specific, expressed protein	small peptides
LOC_Os05g41760	OsAffx.27278.1.S1_at	AP2 domain containing protein, expressed	transcription factors/regulation of transcription
LOC_Os05g42210	Os.56528.1.S1_at	serine/threonine-protein kinase receptor precursor, putative, expressed	protein kinases
LOC_Os05g44340	Os.8971.1.S1_at	heat shock protein 101, putative, expressed	protection factors of macromolecules
LOC_Os05g45020	Os.6318.1.S1_at	zinc finger/CCCH transcription factor, putative, expressed	transcription factors/regulation of transcription
LOC_Os05g45300	Os.52229.1.S1_at	enoyl-CoA hydratase/isomerase family protein, putative, expressed	lipid metabolism
LOC_Os05g45320	Os.36280.1.S1_at	ubiquitin domain-containing protein 1, putative, expressed	degradation and detoxification
LOC_Os05g45350	Os.15152.1.S1_a_at	dnaJ domain containing protein, expressed	protection factors of macromolecules
LOC_Os05g45420	Os.3393.1.S1_at	CAMK_KIN1/SNF1/Nim1_like_AMPKh.3 - CAMK includes calcium/calmodulin depedent protein kinases, expressed	protein kinases
LOC_Os05g46040	Os.18094.2.S1_a_at	protein phosphatase 2C, putative, expressed	phosphatases
LOC_Os05g46360	Os.11146.1.S1_at	possible lysine decarboxylase domain containing protein, expressed
LOC_Os05g46395	OsAffx.27338.1.S1_at	DUF1639 superfamily, higher plant specific, expressed protein	DUF
LOC_Os05g46480	Os.12551.1.S1_s_at	late embryogenesis abundant protein, group 3, putative, expressed	protection factors of macromolecules
LOC_Os05g46490	Os.14093.1.S1_at	mov34 family protein, putative, expressed	degradation and detoxification
LOC_Os05g47650	OsAffx.15137.1.S1_at	B3 DNA binding domain containing protein, expressed	transcription factors/regulation of transcription
LOC_Os05g47960	OsAffx.15140.1.S1_at	Pfam-B_120, higher plant specific, expressed protein	Pfam-B
LOC_Os05g48340	Os.5594.1.S1_at	proteasome-related, putative, expressed	degradation and detoxification	26S proteasome
LOC_Os05g48416	Os.9873.1.S1_at	lipase-related, putative, expressed	metabolism
LOC_Os05g48650	OsAffx.15154.1.S1_at	transcription factor HBP-1b, putative, expressed	transcription factors/regulation of transcription
LOC_Os05g48700	Os.51835.1.S1_a_at	gibberellin 2-beta-dioxygenase, putative, expressed	secondary metabolite	diterpenoid biosynthesis
LOC_Os05g48810	Os.35463.1.S1_at	dnaJ domain containing protein, expressed	protection factors of macromolecules
LOC_Os05g49170	Os.13917.1.S1_at	cold acclimation protein WCOR413, putative, expressed	stress induced
LOC_Os05g49300	Os.5739.1.S1_at	iron-sulfur cluster assembly enzyme ISCU, mitochondrial precursor, putative, expressed	metabolism
LOC_Os05g49440	Os.2250.1.S1_a_at	DUF1264 domain containing protein, putative, expressed	DUF
LOC_Os05g49730	Os.50134.1.S1_at	protein phosphatase 2C, putative, expressed	phosphatases
LOC_Os05g50100	Os.55247.1.S1_at	high expression in seed developmental stages, plant specific, expressed
COMMON
DOWN
LOC	Probe set ID	putative function	Functional categorisation	Special categorisation
LOC_Os05g37800	Os.51914.1.A1_at	DUF740 domain containing protein, expressed	DUF
LOC_Os05g39230	Os.8138.1.S1_at	low photochemical bleaching 1 protein, putative, expressed
LOC_Os05g39830	Os.53607.1.S1_at	DUF688, expressed protein	DUF
LOC_Os05g39850	Os.23359.1.S1_at	MCM3 - Putative minichromosome maintenance MCM complex subunit 3, expressed	nucleoproteins/nucleic acid modifiers
LOC_Os05g40200	Os.48975.1.S1_at	inactive receptor kinase At2g26730 precursor, putative, expressed	protein kinases
LOC_Os05g41190	Os.27687.1.S1_at	Pfam-B_18689, two transmembrane domains, late panicle and early seed dev stages, expressed	Pfam-B
LOC_Os05g41390	Os.24881.1.A1_at	cyclin, putative, expressed	cell structure, growth and dynamics
LOC_Os05g41800	OsAffx.15062.1.S1_at	ribosomal protein L11 methyltransferase-related, putative, expressed	metabolism
LOC_Os05g42100	Os.17764.1.S1_at	DUF1995 superfamily, higher plant and cyanobacteria specific, high expression in P5, expressed protein	DUF
LOC_Os05g43140	Os.49209.1.S1_at	Pfam-B_5531, signal peptide, two transmembrane domains, higher plant specific, SAM specific, expressed protein	Pfam-B
LOC_Os05g43582	OsAffx.4606.1.S1_x_at	tRNA methyltran, putative, expressed	nucleoproteins/nucleic acid modifiers
LOC_Os05g43880	Os.54967.1.S1_at	gibberellin 2-beta-dioxygenase, putative	secondary metabolite	diterpenoid biosynthesis
LOC_Os05g44070	Os.17189.1.S1_at	ras-related protein, putative, expressed	signaling
LOC_Os05g44330	Os.25529.1.S1_at	DJ-1 family protein, putative, expressed	protection factors of macromolecules	protects cells against oxidative stress and cell death
LOC_Os05g45920	OsAffx.15118.1.S1_at	S1 RNA binding domain containing protein, expressed	nucleoproteins/nucleic acid modifiers
LOC_Os05g47540	Os.17921.1.S1_at	CPuORF26 - conserved peptide uORF-containing transcript, expressed	transcription factors/regulation of transcription
LOC_Os05g48310	Os.37945.1.S1_at	60S ribosomal protein L35a-3, putative, expressed	translation/regulation of translation
LOC_Os05g48890	OsAffx.15160.1.S1_at	fasciclin domain containing protein, expressed	cell structure, growth and dynamics	ancient cell adhesion domain
LOC_Os05g49130	Os.53738.1.S1_at	16S rRNA processing protein RimM containing protein, expressed	nucleoproteins/nucleic acid modifiers
LOC_Os05g49164	Os.56140.1.S1_x_at	rice specific, expressed protein	small peptides
LOC_Os05g49220	Os.24720.1.S1_at	GTP-binding protein, putative, expressed	signaling
LOC_Os05g49320	OsAffx.4662.1.S1_at	ribosomal protein L7/L12 C-terminal domain containing protein, expressed	translation/regulation of translation
LOC_Os05g49470	Os.51690.1.S1_at	THO complex subunit 7, putative, expressed	nucleoproteins/nucleic acid modifiers	transcription elongation & mRNA stability
LOC_Os05g49970	Os.13493.1.S1_s_at	translation initiation factor IF-2, chloroplast precursor, putative, expressed	translation/regulation of translation
LOC_Os05g50340	OsAffx.15178.1.S1_s_at	MYB family transcription factor, putative, expressed	transcription factors/regulation of transcription
3h DD
Uniquely up
LOC	Probe set ID	putative function	Functional categorisation	Special categorisation
LOC_Os05g38550	Os.12586.1.S1_at	ubiquitin-conjugating enzyme, putative, expressed	degradation and detoxification
LOC_Os05g38820	Os.27839.1.S1_at	histone-like transcription factor and archaeal histone, putative, expressed	Transcription factor/regulators of transcription
LOC_Os05g39070	OsAffx.15020.1.S1_at	NLI interacting factor-like phosphatase, putative, expressed	Phosphatase
LOC_Os05g39680	Os.9824.1.S1_at	PX domain containing protein, expressed	Cellular transport/transporters/water channels
LOC_Os05g39760	Os.9908.1.S1_at	VHS and GAT domain containing protein, expressed	Cellular transport/transporters/water channels
LOC_Os05g40010	OsAffx.27248.1.S1_x_at	LTPL17 - Protease inhibitor/seed storage/LTP family protein precursor, expressed	Protease and protease inhibitors
LOC_Os05g40384	Os.56168.1.S1_at	cytochrome P450, putative, expressed	degradation and detoxification
LOC_Os05g40770	Os.46287.1.S1_a_at	leucine-rich repeat family protein, putative, expressed	Multifunctional
LOC_Os05g40890	Os.10823.1.S1_x_at	expressed protein	Unknown
LOC_Os05g41090	Os.53033.1.S1_at	CAMK_CAMK_like_CG18020d.1 - CAMK includes calcium/calmodulin depedent protein kinases, expressed	Protein kinase
LOC_Os05g41130	Os.27954.1.A1_at	OsFBX168 - F-box domain containing protein, expressed	degradation and detoxification
LOC_Os05g41220	Os.15191.1.S1_s_at	SNF1-related protein kinase regulatory subunit beta-1, putative, expressed	Protein kinase
LOC_Os05g41450	Os.51018.1.S1_at	histone-like transcription factor and archaeal histone, putative, expressed	Transcription factor/regulators of transcription
LOC_Os05g41460	Os.7892.1.S1_a_at	cysteine proteinase inhibitor precursor protein, putative, expressed	Protease and protease inhibitors
LOC_Os05g41550	Os.38283.1.S4_at	rice specific, expressed protein	Small peptides
LOC_Os05g41610	Os.4160.1.S1_at	glycosyl hydrolases family 17, putative, expressed	Carbohydrate metabolism
LOC_Os05g41810	Os.18757.1.S1_at	OsDegp8 - Putative Deg protease homologue, expressed	Protease and protease inhibitors
LOC_Os05g41900	Os.7715.1.S1_a_at	translation initiation factor SUI1, putative, expressed	Translation/regulation of translation
LOC_Os05g42270	Os.51973.1.S1_at	acyltransferase, putative, expressed	Lipid metabolism
LOC_Os05g43060	OsAffx.4601.1.S1_x_at	retrotransposon, putative, centromere-specific, expressed	Transposon/Retrotransposon
LOC_Os05g43390	Os.7516.1.S1_at	signal recognition particle 54 kDa protein, putative, expressed	Translation/regulation of translation
LOC_Os05g43490	Os.18454.2.S1_a_at	OsFBX169 - F-box domain containing protein, expressed	degradation and detoxification
LOC_Os05g43520	Os.34745.1.A1_at	BSD, putative, expressed	Transcription factor/regulators of transcription
LOC_Os05g43850	Os.10160.1.S1_at	OsFBT9 - F-box and tubby domain containing protein, expressed	degradation and detoxification
LOC_Os05g43950	Os.27201.1.S1_at	expressed protein	Unknown
LOC_Os05g44050	Os.12305.1.S1_at	ras-related protein, putative, expressed	Signaling
LOC_Os05g44170	OsAffx.27302.1.S1_at	cyclic phosphodiesterase, putative, expressed	Phosphatase
LOC_Os05g44300	Os.27482.1.A1_at	plant-specific domain TIGR01615 family protein, expressed	Transcription factor/regulators of transcription
LOC_Os05g44760	Os.10619.1.S2_at	hexokinase, putative, expressed	Protein kinase
LOC_Os05g44910	Os.5339.2.S1_x_at	dual specificity protein phosphatase, putative, expressed	Phosphatase
LOC_Os05g44922	Os.12014.1.S1_s_at	6-phosphofructokinase, putative, expressed	Protein kinase
LOC_Os05g45070	Os.55637.1.S1_at	harpin-induced protein 1 domain containing protein, expressed	Signaling
LOC_Os05g45280	Os.5747.1.S1_at	protein of unknown function DUF502 domain containing protein, expressed	DUF
LOC_Os05g45410	Os.40018.1.S1_at	HSF-type DNA-binding domain containing protein, expressed	Protection factors of macromolecules
LOC_Os05g45450	Os.30063.1.S1_at	DUF584 domain containing protein, putative, expressed	DUF
LOC_Os05g45730	OsAffx.27330.1.S1_s_at	ubiquinone oxidoreductase, putative, expressed	Metabolism
LOC_Os05g45810	Os.49658.1.S1_at	calcineurin B, putative, expressed	Phosphatase
LOC_Os05g45840	Os.7325.1.S1_at	GTPase-activating protein, putative, expressed	Signaling
LOC_Os05g45880	OsAffx.27333.1.S1_at	phosphotransferase, putative, expressed	Metabolism
LOC_Os05g46250	OsAffx.15124.1.S1_at	DUF1230 domain containing protein, expressed	DUF
LOC_Os05g46370	OsAffx.15125.1.S1_at	bHelix-loop-helix transcription factor, putative, expressed	Transcription factor/regulators of transcription
LOC_Os05g46500	OsAffx.15128.1.S1_x_at	expressed protein	Unknown
LOC_Os05g46510	Os.9759.1.S1_x_at	polygalacturonase, putative, expressed	cell structure, growth and dynamics
LOC_Os05g46620	OsAffx.4640.1.S1_x_at	chaperone protein dnaJ 10, putative, expressed	Protection factors of macromolecules
LOC_Os05g47520	OsAffx.15136.1.S1_at	hypothetical protein	Unknown
LOC_Os05g47530	OsAffx.27352.1.S1_at	Divergent PAP2 family domain containing protein, expressed	Secondary metabolite
LOC_Os05g47560	Os.38365.1.S1_a_at	serine/threonine-protein kinase SNT7, chloroplast precursor, putative, expressed	Protein kinase
LOC_Os05g47660	OsAffx.15138.1.S1_at	lipid phosphatase protein, putative, expressed	Phosphatase
LOC_Os05g47670	Os.20644.1.S1_at	zinc finger, C3HC4 type domain containing protein, expressed	degradation and detoxification
LOC_Os05g47770	OsAffx.27357.1.S1_at	serine/threonine-protein kinase At1g18390 precursor, putative, expressed	Protein kinase
LOC_Os05g48010	Os.55636.1.S1_at	MYB family transcription factor, putative, expressed	Transcription factor/regulators of transcription
LOC_Os05g48260	OsAffx.27365.1.S1_at	wax synthase, putative, expressed	Multifunctional
LOC_Os05g48380	Os.50544.1.S1_at	ubiquitin-conjugating enzyme domain containing protein, expressed	degradation and detoxification
LOC_Os05g48570	OsAffx.27370.1.S1_at	Pfam-B_10376, higher plant specific, expressed protein	Pfam-B
LOC_Os05g48660	Os.17666.1.S1_at	MRH1, putative, expressed	Cellular transport/transporters/water channels
LOC_Os05g48670	OsAffx.27371.1.S1_at	OsFBT10 - F-box and tubby domain containing protein, expressed	degradation and detoxification
LOC_Os05g48750	OsAffx.4655.1.S1_x_at	3-deoxy-manno-octulosonate cytidylyltransferase, putative, expressed	Carbohydrate metabolism
LOC_Os05g48800	Os.11501.1.S1_at	drought induced 19 protein, putative, expressed	Stress induced
LOC_Os05g48840	Os.27874.2.S1_x_at	DUF679, high expression in seed developmental stages, expressed protein	DUF
LOC_Os05g48940	OsAffx.15162.1.S1_at	higher plant specific, expressed protein	Unknown
LOC_Os05g49020	Os.50307.1.S1_at	60S ribosomal protein L18a-1, putative, expressed	Translation/regulation of translation
LOC_Os05g49620	Os.55597.1.S1_at	OsWRKY19 - Superfamily of TFs having WRKY and zinc finger domains, expressed	Transcription factor/regulators of transcription
LOC_Os05g49940	Os.27218.1.A1_at	higher plant specific, higher expression in seed developmental stages, expressed protein	Small peptides
LOC_Os05g50230	Os.55617.1.S1_at	DUF1645 domain containing protein, putative, expressed	DUF
3h DD
Uniquely down
LOC	Probe set ID	putative function	Functional categorisation	Special categorisation
LOC_Os05g38570	Os.7480.1.S1_x_at	riboflavin biosynthesis protein ribAB, chloroplast precursor, putative, expressed	Metabolism
LOC_Os05g38740	Os.12348.5.S1_x_at	Core histone H2A/H2B/H3/H4 domain containing protein, putative, expressed	Nucleoprotein and nucleic acid modifiers
LOC_Os05g38880	Os.51299.1.S1_at	transmembrane domain, single representation in rice, higher expression in late panicle stages, expressed protein	Transmembrane protein
LOC_Os05g39050	Os.12348.4.S1_at	Core histone H2A/H2B/H3/H4 domain containing protein, putative, expressed	Nucleoprotein and nucleic acid modifiers
LOC_Os05g39080	Os.47590.1.A1_s_at	protein kinase family protein, putative, expressed	Protein kinase
LOC_Os05g39090	Os.12685.1.S1_at	CAMK_CAMK_like.29 - CAMK includes calcium/calmodulin depedent protein kinases, expressed	Protein kinase
LOC_Os05g39800	Os.18913.1.S1_x_at	NFD4, putative, expressed	Metabolism
LOC_Os05g39840	Os.51844.1.S1_at	expressed protein	Unknown
LOC_Os05g39960	Os.12561.1.S1_at	40S ribosomal protein S26, putative, expressed	Translation/regulation of translation
LOC_Os05g40180	Os.51130.2.S1_at	serine/threonine-protein kinase stt7, chloroplast precursor, putative, expressed	Protein kinase
LOC_Os05g40190	Os.51130.1.S1_at	thioredoxin, putative, expressed	Multifunctional	Redox
LOC_Os05g40220	Os.47852.1.S1_at	transposon protein, putative, unclassified, expressed	Transposon/Retrotransposon
LOC_Os05g40410	Os.8137.1.S1_at	expressed protein	Unknown
LOC_Os05g40420	Os.4718.1.S1_at	2,3-bisphosphoglycerate-independent phosphoglycerate mutase, putative, expressed	Carbohydrate metabolism
LOC_Os05g40780	Os.39887.1.S1_at	keratinocytes-associated protein 2, putative, expressed	Cell structure, growth and dynamics
LOC_Os05g40900	OsAffx.19953.4.S1_s_at	expressed protein	Unknown
LOC_Os05g40960	OsAffx.27267.1.S1_at	Myb transcription factor, putative, expressed	Transcription factor/ regulators of transcription
LOC_Os05g40990	Os.6676.1.S1_at	NADH-cytochrome b5 reductase, putative, expressed	Electron transport
LOC_Os05g41080	Os.18405.1.S1_at	histone H3, putative, expressed	Nucleoprotein and nucleic acid modifiers
LOC_Os05g41166	Os.57561.1.S1_at	MYB family transcription factor, putative, expressed	Transcription factor/ regulators of transcription
LOC_Os05g41180	Os.7817.1.A1_s_at	peptidase, T1 family, putative, expressed	Protease and protease inhibitor
LOC_Os05g41640	Os.9261.1.A1_at	phosphoglycerate kinase protein, putative, expressed	Protein kinase
LOC_Os05g41790	Os.7361.1.S1_s_at	zinc finger C-x8-C-x5-C-x3-H type family protein, expressed	Transcription factor/ regulators of transcription
LOC_Os05g41990	Os.153.1.S1_at	peroxidase precursor, putative, expressed	Degradation and detoxification
LOC_Os05g42000	Os.7594.1.S1_at	peroxidase precursor, putative, expressed	Degradation and detoxification
LOC_Os05g42130	Os.53020.1.S1_at	MONOCULM 1, putative, expressed	Transcription factor/ regulators of transcription
LOC_Os05g43310	Os.5215.1.S1_at	photosystem II reaction center W protein, chloroplast precursor, putative, expressed	Photosynthesis
LOC_Os05g43440	Os.22455.1.A1_at	single-stranded DNA-binding protein, putative, expressed	Nucleoprotein and nucleic acid modifiers
LOC_Os05g43576	Os.7615.1.S1_at	radical SAM enzyme, putative, expressed	Multifunctional
LOC_Os05g43610	Os.54191.1.S1_at	ATBARD1/BARD1, putative, expressed	Metabolism
LOC_Os05g43670	Os.25372.1.S1_at	IQ calmodulin-binding motif family protein, putative, expressed	Signaling
LOC_Os05g43760	Os.5286.1.S1_at	TCP family transcription factor, putative, expressed	Transcription factor/ regulators of transcription
LOC_Os05g43860	OsAffx.15091.1.S1_at	DUF688, higher plant specific, higher expression in P5 stage of panicle development, expressed protein	DUF
LOC_Os05g44020	Os.52467.1.S1_at	acetyltransferase, GNAT family, putative, expressed	Metabolism
LOC_Os05g44190	Os.54955.1.S1_at	higher plant specific, higher expression in SAM and panicle developmental stages, expressed protein	Unknown
LOC_Os05g44210	Os.7285.1.S1_at	trehalose-6-phosphate synthase, putative, expressed	Carbohydrate metabolism
LOC_Os05g44350	Os.52818.1.S1_at	conserved uncharacterized protein, putative, expressed	Unknown
LOC_Os05g44360	Os.26690.1.S2_a_at	oligosaccharyl transferase, putative, expressed	Post translational modification
LOC_Os05g44560	Os.18241.1.S1_at	kinesin motor domain containing protein, expressed	Cell structure, growth and dynamics
LOC_Os05g44760	Os.20973.1.S1_s_at	hexokinase, putative, expressed	Protein kinase
LOC_Os05g45030	Os.11098.1.S1_at	calcium homeostasis regulator CHoR1, putative, expressed	Signaling
LOC_Os05g45270	Os.53442.1.S1_at	ribosomal L9, putative, expressed	Translation/regulation of translation
LOC_Os05g45340	OsAffx.27316.1.S1_at	ATP binding protein, putative, expressed	Multifunctional
LOC_Os05g45590	Os.17535.1.S1_at	hexokinase, putative, expressed	Protein kinase
LOC_Os05g45660	Os.6808.1.S1_at	plasminogen activator inhibitor 1 RNA-binding protein, putative, expressed	Nucleoprotein and nucleic acid modifiers
LOC_Os05g45910	Os.7768.1.S1_at	conserved hypothetical protein	Unknown
LOC_Os05g46430	Os.7054.1.S1_at	60S ribosomal protein L28-1, putative, expressed	Translation/regulation of translation
LOC_Os05g46550	Os.49604.1.S1_at	adaptor complexes medium subunit family domain containing protein, expressed	Cellular transport/transporters/water channels
LOC_Os05g46580	Os.4161.1.S1_at	polyprenyl synthetase, putative, expressed	Secondary metabolites
LOC_Os05g46630	Os.8550.1.S1_x_at	DUF3615, monocot specific, expressed protein	DUF
LOC_Os05g47470	Os.5815.1.S1_at	VIP1 protein, putative, expressed	Multifunctional
LOC_Os05g47840	Os.53178.1.S1_s_at	IPP transferase, putative, expressed	Nucleoprotein and nucleic acid modifiers
LOC_Os05g47850	OsAffx.4648.1.S1_at	chloroplastic group IIA intron splicing facilitator CRS1, chloroplast precursor, putative, expressed	Translation/regulation of translation
LOC_Os05g47890	Os.8991.1.S1_at	WD domain, G-beta repeat domain containing protein, expressed	Multifunctional
LOC_Os05g48070	Os.9498.1.S1_at	expressed protein	Unknown
LOC_Os05g48200	Os.27638.1.S1_at	glutamate synthase, chloroplast precursor, putative, expressed	Amino acid metabolism
LOC_Os05g48220	Os.39014.1.S1_at	60S ribosomal protein L35a-3, putative, expressed	Translation/regulation of translation
LOC_Os05g48290	Os.8383.1.S1_at	T-complex protein, putative, expressed	Protection factors of macromolecules	Protein folding
LOC_Os05g48320	Os.11497.1.S1_at	60S ribosomal protein L37a, putative, expressed	Translation/regulation of translation
LOC_Os05g48410	Os.8883.1.S1_at	50S ribosomal protein L21, chloroplast precursor, putative, expressed	Translation/regulation of translation
LOC_Os05g48510	Os.5132.1.S1_at	phenylalanyl-tRNA synthetase beta chain, putative, expressed	Nucleoprotein and nucleic acid modifiers
LOC_Os05g48850	Os.53950.1.S1_at	no apical meristem protein, putative, expressed	Transcription factor/ regulators of transcription
LOC_Os05g48890	OsAffx.15160.1.S1_s_at	fasciclin domain containing protein, expressed	Cell structure, growth and dynamics
LOC_Os05g48900	Os.53704.1.S1_x_at	fasciclin domain containing protein, expressed	Cell structure, growth and dynamics
LOC_Os05g49060	Os.40415.1.A1_s_at	uncharacterized protein ycf23, putative, expressed	Metabolism
LOC_Os05g49230	Os.20336.1.S1_at	ribosomal RNA large subunit methyltransferase J, putative, expressed	Translation/regulation of translation
LOC_Os05g49250	Os.46323.1.S1_at	hhH-GPD superfamily base excision DNA repair protein, putative, expressed	Metabolism
LOC_Os05g49820	OsAffx.15171.1.S1_at	chloroplast unusual positioning protein, putative, expressed	Cell structure, growth and dynamics
LOC_Os05g49990	Os.32545.1.S1_at	expressed protein	Unknown

## Sheet: J
FIRST	LAST
LOC_Os06g12320	LOC_Os06g16420
COMMON
UP
LOC	Probe set ID	putative function	Functional categorisation	Special categorisation
LOC_Os06g12290	OsAffx.15384.1.S1_at	Glutathione S-transferase GSTU6, N-terminal domain containing protein	degradation and detoxification	detoxification
LOC_Os06g12560	OsAffx.28216.1.S1_at	zinc finger, C3HC4 type, domain containing protein, expressed	degradation and detoxification	E3 ligase
LOC_Os06g13190	OsAffx.27605.1.S1_s_at	plant specific, expressed protein	small peptides
LOC_Os06g13720	Os.54410.1.S1_at	dehydrogenase E1 component domain containing protein, expressed	metabolism	TCA cycle
LOC_Os06g20960	OsAffx.15530.1.S1_at	SAM dependent carboxyl methyltransferase, putative	metabolism
COMMON
DOWN
LOC	Probe set ID	putative function	Functional categorisation	Special categorisation
LOC_Os06g12100	Os.47936.1.A1_at	mTERF family protein, expressed	transcription factors/regulation of transcription	transcription termination factor
LOC_Os06g12210	Os.53254.1.S1_at	helix-loop-helix DNA-binding domain containing protein, expressed	transcription factors/regulation of transcription
LOC_Os06g12310	Os.17147.1.S1_x_at	aquaporin protein, putative, expressed	cellular transport/transporters/water channels
LOC_Os06g14280	OsAffx.27633.1.S1_at	cysteine-rich repeat secretory protein precursor, putative, expressed	cellular transport/transporters/water channels	plasmodesmata-mediated intercellular transport
LOC_Os06g15330	Os.38848.1.S1_at	CCT/B-box zinc finger protein, putative, expressed	transcription factors/regulation of transcription
LOC_Os06g15480	Os.56267.1.S1_at	transcription factor, putative, expressed	transcription factors/regulation of transcription
LOC_Os06g16980	Os.20056.1.A1_at	DNA topoisomerase I family protein, expressed	nucleoproteins/nucleic acid modifiers
3h DD
Uniquely up
LOC	Probe set ID	putative function	Functional categorisation	Special categorisation
LOC_Os06g12150	Os.56273.1.S1_at	shikimate kinase, putative, expressed	Protein kinase
LOC_Os06g12530	Os.14007.1.S1_at	CS domain containing protein, putative, expressed	Stress induced
LOC_Os06g12580	Os.10184.1.S1_s_at	pro-resilin precursor, putative, expressed	cell structure, growth and dynamics
LOC_Os06g12690	Os.9510.1.S1_s_at	DCN1-like protein 2, putative, expressed	degradation and detoxification
LOC_Os06g13220	OsAffx.27606.1.S1_at	plant specific, expressed protein	Unknown
LOC_Os06g13280	OsAffx.27608.1.S1_at	O-methyltransferase, putative	Metabolism
LOC_Os06g13320	Os.52735.1.S1_at	protein kinase, putative, expressed	Protein kinase
LOC_Os06g13560	Os.11831.1.S1_at	SAM dependent carboxyl methyltransferase, putative, expressed	Metabolism
LOC_Os06g14030	OsAffx.15420.1.S1_at	potassium channel SKOR, putative, expressed	Cellular transport/transporters/water channels
LOC_Os06g14190	Os.17665.1.S1_x_at	NF-X1-type zinc finger protein, putative, expressed	Transcription factor/regulators of transcription
LOC_Os06g14190	Os.17665.2.S1_at	NF-X1-type zinc finger protein, putative, expressed	Transcription factor/regulators of transcription
LOC_Os06g14350	Os.24876.1.S1_s_at	caleosin related protein, putative, expressed	Protection factors of macromolecules
LOC_Os06g14350	Os.10311.2.A1_s_at	caleosin related protein, putative, expressed	Protection factors of macromolecules
LOC_Os06g14370	Os.26592.1.S2_at	caleosin related protein, putative, expressed	Protection factors of macromolecules
LOC_Os06g14412	Os.28431.1.S1_at	expressed protein	Unknown
LOC_Os06g14740	Os.14167.1.S1_at	NAD binding domain of 6-phosphogluconate dehydrogenase containing protein, expressed	Metabolism
LOC_Os06g14780	OsAffx.27641.1.S1_at	expressed protein	Unknown
LOC_Os06g15370	Os.19130.1.S1_at	peptide transporter PTR2, putative, expressed	Cellular transport/transporters/water channels
LOC_Os06g15700	Os.19036.1.S1_at	expressed protein	Unknown
LOC_Os06g15910	OsAffx.27660.1.S1_at	potassium transporter, putative, expressed	Cellular transport/transporters/water channels
LOC_Os06g16350	Os.1131.2.S1_x_at	Peroxidase 11 precursor, putative, expressed	degradation and detoxification
LOC_Os06g16370	Os.1189.1.S1_at	CCT/B-box zinc finger protein, putative, expressed	Multifunctional
LOC_Os06g16400	Os.32526.2.S1_x_at	helix-loop-helix DNA-binding domain containing protein, expressed	Multifunctional
LOC_Os06g16420	Os.16952.1.S1_at	amino acid transporter, putative, expressed	Cellular transport/transporters/water channels
3h DD
Uniquely down
LOC	Probe set ID	putative function	Functional categorisation	Special categorisation
LOC_Os06g12320	Os.11771.1.S1_at	transmembrane amino acid transporter protein, putative, expressed	Cellular transport/transporters/water channels
LOC_Os06g12590	Os.14975.1.S2_at	protein kinase, putative, expressed	Protein kinase
LOC_Os06g12600	Os.27745.1.A1_at	kinase, pfkB family, putative, expressed	Protein kinase
LOC_Os06g12630	Os.14330.1.S1_at	glutathione S-transferase, N-terminal domain containing protein, expressed	Degradation and detoxification
LOC_Os06g12680	Os.55422.1.S1_at	RING-H2 finger protein, putative, expressed	Transcription factor/ regulators of transcription
LOC_Os06g12870	Os.27436.1.A1_s_at	leaf senescence related protein, putative, expressed	Cell structure, growth and dynamics
LOC_Os06g12990	Os.13757.1.S1_at	tRNA methyltransferase, putative, expressed	Metabolism
LOC_Os06g13650	OsAffx.27618.1.S1_at	alpha-mannosidase 2, putative, expressed	Carbohydrate metabolism
LOC_Os06g13660	Os.27835.1.S1_at	alanyl-tRNA synthetase, putative, expressed	Nucleoprotein and nucleic acid modifiers
LOC_Os06g13760	OsAffx.27621.1.S1_s_at	glycosyl transferase 8 domain containing protein, putative, expressed	Carbohydrate metabolism
LOC_Os06g13810	Os.10991.1.S1_at	pyrophosphate--fructose 6-phosphate 1-phosphotransferase subunit beta, putative, expressed	Carbohydrate metabolism
LOC_Os06g14040	OsAffx.27628.1.S1_s_at	ThiF family domain containing protein, putative, expressed	Degradation and detoxification
LOC_Os06g14080	Os.49219.1.S1_at	ATMAP70 protein, putative, expressed	Cell structure, growth and dynamics
LOC_Os06g14390	Os.9690.1.S1_at	1-aminocyclopropane-1-carboxylate oxidase homolog 4, putative, expressed	Metabolism
LOC_Os06g14540	Os.51106.1.S1_at	endoglucanase, putative, expressed	Cell structure, growth and dynamics
LOC_Os06g15400	Os.7865.1.S1_at	expressed protein	Unknown
LOC_Os06g15620	Os.48105.1.A1_at	GASR7 - Gibberellin-regulated GASA/GAST/Snakin family protein precursor, expressed	Signaling
LOC_Os06g15820	Os.50610.1.S1_at	NHL repeat-containing protein, putative, expressed	Cell structure, growth and dynamics
LOC_Os06g16240	Os.37647.2.S1_at	PMR5 N terminal Domain, PC-Esterase (GDSL/SGNH-like Acyl-Esterase family found in Pmr5 and Cas1p), expressed protein	Lipid metabolism
LOC_Os06g16260	Os.10990.1.S1_at	OsSigP5 - Putative Type I Signal Peptidase homologue; employs a putative Ser/His catalytic dyad, expressed	Protease and protease inhibitor
LOC_Os06g16270	Os.44694.1.A1_at	heat shock factor binding protein 2, putative, expressed	Stress induced
LOC_Os06g16330	Os.20348.1.S1_at	BRASSINOSTEROID INSENSITIVE 1-associated receptor kinase 1 precursor, putative, expressed	Protein kinase
LOC_Os06g16390	Os.44686.1.S1_at	SET domain containing protein, expressed	Nucleoprotein and nucleic acid modifiers
LOC_Os06g17390	Os.52645.1.S1_at	auxin-independent growth promoter protein, putative, expressed	Signaling

[truncated: 8 more sheets: K, L, M, N, O, P, Q, R]
